# Supplementary material for: Psychosocial and pharmacologic interventions for problematic methamphetamine use: Findings from a scoping review of the literature
Source: PLoS One. 2023 Oct 11;18(10):e0292745. doi: 10.1371/journal.pone.0292745 (PMC10566716; doi:10.1371/journal.pone.0292745)
Supplement: S1 Data — (XLSX) [file pone.0292745.s013.xlsx]

## Sheet: Table of contents
Appendix 15. Effect direction plots (Figures A1-A37)
This file contains effect direction plots which summarize findings from the included primary studies. The effect direction plots are reported in separate tabs, organized by outcome category and population or subgroup of interest.
Worksheet 1	Reference list for effect direction plots
Worksheet 2	Methamphetamine use and abstinence, Figures A1-A5
Worksheet 3	Change in methamphetamine use, Figures A6-A15
Worksheet 4	Relapse, A16-A17
Worksheet 5	Methamphetamine and other substance use/abstinence, Figure A18-A19
Worksheet 6	Other substance use/abstinence, Figures A20-A21
Worksheet 7	Risk behaviours, Figures A22-A23
Worksheet 8	Mental health outcomes, Figures A24-A28
Worksheet 9	Harms, Figures A29-A32
Worksheet 10	Retention/dropout, Figures A33-A37

## Sheet: References
Reference List (for effect direction plots)
1	Abdoli N, Farnia V, Salemi S, Tatari F, Juibari TA, Alikhani M, et al. Efficacy of the Marlatt cognitive-behavioral model on decreasing relapse and craving in women with methamphetamine dependence: A clinical trial. Journal of Substance Use. 2019 Mar 4;24(2):229–32.
2	Amiri Z, Mirzaee B, Sabet M. Evaluating the efficacy of Regulated 12-Session Matrix Model in reducing susceptibility in methamphetamine-dependent individuals. International Journal of Medical Research & Health Sciences. 2016;5(2):77–85.
3	Anderson AL, Li S-H, Biswas K, McSherry F, Holmes T, Iturriaga E, et al. Modafinil for the treatment of methamphetamine dependence. Drug Alcohol Depend. 2012 Jan 1;120(1–3):135–41.
4	Anderson AL, Li S-H, Markova D, Holmes TH, Chiang N, Kahn R, et al. Bupropion for the treatment of methamphetamine dependence in non-daily users: a randomized, double-blind, placebo-controlled trial. Drug Alcohol Depend. 2015 May 1;150:170–4.
5	Baker A, Lee NK, Claire M, Lewin TJ, Grant T, Pohlman S, et al. Brief cognitive behavioural interventions for regular amphetamine users: a step in the right direction. Addiction. 2005 Mar;100(3):367–78.
6	Kay-Lambkin FJ, Baker AL, Lee NM, Jenner L, Lewin TJ. The influence of depression on treatment for methamphetamine use. Med J Aust. 2011 Aug 1;195(3):S38-43.
7	Lee NK, Pohlman S, Baker A, Ferris J, Kay-Lambkin F. It’s the thought that counts: craving metacognitions and their role in abstinence from methamphetamine use. J Subst Abuse Treat. 2010 Apr;38(3):245–50.
8	Briones M, Shoptaw S, Cook R, Worley M, Swanson A-N, Moody DE, et al. Varenicline treatment for methamphetamine dependence: A randomized, double-blind phase II clinical trial. Drug Alcohol Depend. 2018 Aug 1;189:30–6.
9	Brown ES, Gabrielson B. A randomized, double-blind, placebo-controlled trial of citicoline for bipolar and unipolar depression and methamphetamine dependence. J Affect Disord. 2012 Dec 20;143(1–3):257–60.
10	Chudzynski J, Roll JM, McPherson S, Cameron JM, Howell DN. Reinforcement Schedule Effects on Long-Term Behavior Change. Psychol Rec. 2015 Jun 1;65(2):347–53.
11	Ciketic S, McKetin R, Doran CM, Najman JM, Veerman JL, Hayatbakhsh RM. Health-related quality of life (HRQL) among methamphetamine users in treatment. Mental Health and Substance Use. 2013 Aug;6(3):250–61.
12	McKetin R, Kothe A, Baker AL, Lee NK, Ross J, Lubman DI. Predicting abstinence from methamphetamine use after residential rehabilitation: Findings from the Methamphetamine Treatment Evaluation Study. Drug Alcohol Rev. 2018 Jan;37(1):70–8.
13	McKetin R, Najman JM, Baker AL, Lubman DI, Dawe S, Ali R, et al. Evaluating the impact of community-based treatment options on methamphetamine use: findings from the Methamphetamine Treatment Evaluation Study (MATES). Addiction. 2012 Nov;107(11):1998–2008.
14	Coffin PO, Santos G-M, Hern J, Vittinghoff E, Santos D, Matheson T, et al. Extended-release naltrexone for methamphetamine dependence among men who have sex with men: a randomized placebo-controlled trial. Addiction. 2018 Feb;113(2):268–78.
15	Coffin PO, Santos G-M, Hern J, Vittinghoff E, Walker JE, Matheson T, et al. Effects of Mirtazapine for Methamphetamine Use Disorder Among Cisgender Men and Transgender Women Who Have Sex With Men: A Placebo-Controlled Randomized Clinical Trial. JAMA Psychiatry. 2020 Mar 1;77(3):246–55.
16	Coffin PO, Santos G-M, Das M, Santos DM, Huffaker S, Matheson T, et al. Aripiprazole for the treatment of methamphetamine dependence: a randomized, double-blind, placebo-controlled trial. Addiction. 2013 Apr;108(4):751–61.
17	Colfax GN, Santos G-M, Das M, Santos DM, Matheson T, Gasper J, et al. Mirtazapine to reduce methamphetamine use: a randomized controlled trial. Arch Gen Psychiatry. 2011 Nov;68(11):1168–75.
18	Das M, Santos D, Matheson T, Santos G-M, Chu P, Vittinghoff E, et al. Feasibility and acceptability of a phase II randomized pharmacologic intervention for methamphetamine dependence in high-risk men who have sex with men. AIDS. 2010 Apr 24;24(7):991–1000.
19	Elkashef A, Kahn R, Yu E, Iturriaga E, Li S-H, Anderson A, et al. Topiramate for the treatment of methamphetamine addiction: a multi-center placebo-controlled trial. Addiction. 2012 Jul;107(7):1297–306.
20	Ma JZ, Johnson BA, Yu E, Weiss D, McSherry F, Saadvandi J, et al. Fine-grain analysis of the treatment effect of topiramate on methamphetamine addiction with latent variable analysis. Drug Alcohol Depend. 2013 Jun 1;130(1–3):45–51.
21	Elkashef AM, Rawson RA, Anderson AL, Li S-H, Holmes T, Smith EV, et al. Bupropion for the treatment of methamphetamine dependence. Neuropsychopharmacology. 2008 Apr;33(5):1162–70.
22	McCann DJ, Li S-H. A novel, nonbinary evaluation of success and failure reveals bupropion efficacy versus methamphetamine dependence: reanalysis of a multisite trial. CNS Neurosci Ther. 2012 May;18(5):414–8.
23	Farahzadi M-H, Moazen-Zadeh E, Razaghi E, Zarrindast M-R, Bidaki R, Akhondzadeh S. Riluzole for treatment of men with methamphetamine dependence: A randomized, double-blind, placebo-controlled clinical trial. J Psychopharmacol. 2019 Mar;33(3):305–15.
24	Galloway GP, Newmeyer J, Knapp T, Stalcup SA, Smith D. A controlled trial of imipramine for the treatment of methamphetamine dependence. J Subst Abuse Treat. 1996 Dec;13(6):493–7.
25	Ghasemi A, Estebsari F, Bastaminia A, Jamshidi E, Dastoorpoor M. Effects of Educational Intervention on Health-Promoting Lifestyle and Health-Related Life quality of Methamphetamine Users and Their Families: a Randomized Clinical Trial. Iran Red Crescent Med J. 2014 Nov;16(11):e20024.
26	Heinzerling KG, Briones M, Thames AD, Hinkin CH, Zhu T, Wu YN, et al. Randomized, Placebo-Controlled Trial of Targeting Neuroinflammation with Ibudilast to Treat Methamphetamine Use Disorder. J Neuroimmune Pharmacol. 2020 Jun;15(2):238–48.
27	Heinzerling KG, Shoptaw S, Peck JA, Yang X, Liu J, Roll J, et al. Randomized, placebo-controlled trial of baclofen and gabapentin for the treatment of methamphetamine dependence. Drug Alcohol Depend. 2006 Dec 1;85(3):177–84.
28	Heinzerling KG, Swanson A-N, Hall TM, Yi Y, Wu Y, Shoptaw SJ. Randomized, placebo-controlled trial of bupropion in methamphetamine-dependent participants with less than daily methamphetamine use. Addiction. 2014 Nov;109(11):1878–86.
29	Heinzerling KG, Swanson A-N, Kim S, Cederblom L, Moe A, Ling W, et al. Randomized, double-blind, placebo-controlled trial of modafinil for the treatment of methamphetamine dependence. Drug Alcohol Depend. 2010 Jun 1;109(1–3):20–9.
30	Kamp F, Proebstl L, Hager L, Schreiber A, Riebschläger M, Neumann S, et al. Effectiveness of methamphetamine abuse treatment: Predictors of treatment completion and comparison of two residential treatment programs. Drug Alcohol Depend. 2019 Aug 1;201:8–15.
31	Kheirabadi GR, Ghavami M, Maracy MR, Salehi M, Sharbafchi MR. Effect of add-on valproate on craving in methamphetamine depended patients: A randomized trial. Adv Biomed Res. 2016;5:149.
32	Ling W, Chang L, Hillhouse M, Ang A, Striebel J, Jenkins J, et al. Sustained-release methylphenidate in a randomized trial of treatment of methamphetamine use disorder. Addiction. 2014 Sep;109(9):1489–500.
33	Ling W, Shoptaw S, Hillhouse M, Bholat MA, Charuvastra C, Heinzerling K, et al. Double-blind placebo-controlled evaluation of the PROMETATM protocol for methamphetamine dependence. Addiction. 2012 Feb;107(2):361–9.
34	Longo M, Wickes W, Smout M, Harrison S, Cahill S, White JM. Randomized controlled trial of dexamphetamine maintenance for the treatment of methamphetamine dependence. Addiction. 2010 Jan;105(1):146–54.
35	Mimiaga MJ, Pantalone DW, Biello KB, Hughto JMW, Frank J, O’Cleirigh C, et al. An initial randomized controlled trial of behavioral activation for treatment of concurrent crystal methamphetamine dependence and sexual risk for HIV acquisition among men who have sex with men. AIDS Care. 2019 Sep;31(9):1083–95.
36	Perngparn U, Limanonda B, Aramrattana A, Pilley C, Areesantichai C, Taneepanichskul S. Methamphetamine dependence treatment rehabilitation in Thailand: a model assessment. J Med Assoc Thai. 2011 Jan;94(1):110–7.
37	Polcin DL, Bond J, Korcha R, Nayak MB, Galloway GP, Evans K. Randomized trial of intensive motivational interviewing for methamphetamine dependence. J Addict Dis. 2014;33(3):253–65.
38	Korcha RA, Polcin DL, Evans K, Bond JC, Galloway GP. Intensive motivational interviewing for women with concurrent alcohol problems and methamphetamine dependence. J Subst Abuse Treat. 2014 Feb;46(2):113–9.
39	Rawson RA, Marinelli-Casey P, Anglin MD, Dickow A, Frazier Y, Gallagher C, et al. A multi-site comparison of psychosocial approaches for the treatment of methamphetamine dependence. Addiction. 2004 Jun;99(6):708–17.
40	Rawson RA, Gonzales R, Greenwell L, Chalk M. Process-of-care measures as predictors of client outcome among a methamphetamine-dependent sample at 12- and 36-month follow-ups. J Psychoactive Drugs. 2012 Oct;44(4):342–9.
41	Rawson RA, Gonzales R, Pearce V, Ang A, Marinelli-Casey P, Brummer J, et al. Methamphetamine dependence and human immunodeficiency virus risk behavior. J Subst Abuse Treat. 2008 Oct;35(3):279–84.
42	Reback CJ, Fletcher JB, Swendeman DA, Metzner M. Theory-Based Text-Messaging to Reduce Methamphetamine Use and HIV Sexual Risk Behaviors Among Men Who Have Sex with Men: Automated Unidirectional Delivery Outperforms Bidirectional Peer Interactive Delivery. AIDS Behav. 2019 Jan;23(1):37–47.
43	Reback CJ, Rünger D, Fletcher JB, Swendeman D. Ecological momentary assessments for self-monitoring and counseling to optimize methamphetamine treatment and sexual risk reduction outcomes among gay and bisexual men. J Subst Abuse Treat. 2018 Sep;92:17–26.
44	Roll JM, Chudzynski J, Cameron JM, Howell DN, McPherson S. Duration effects in contingency management treatment of methamphetamine disorders. Addict Behav. 2013 Sep;38(9):2455–62.
45	Roll JM, Huber A, Sodano R, Chudzynski JE, Moynier E, Shoptaw S. A Comparison of Five Reinforcement Schedules for use in Contingency Management-Based Treatment of Methamphetamine Abuse. Psychol Rec. 2006 Jan;56(1):67–81.
46	Roll JM, Petry NM, Stitzer ML, Brecht ML, Peirce JM, McCann MJ, et al. Contingency management for the treatment of methamphetamine use disorders. Am J Psychiatry. 2006 Nov;163(11):1993–9.
47	Roll JM, Shoptaw S. Contingency management: schedule effects. Psychiatry Res. 2006 Sep 30;144(1):91–3.
48	Salehi M, Emadossadat A, Kheirabadi GR, Maracy MR, Sharbafchi MR. The Effect of Buprenorphine on Methamphetamine Cravings. J Clin Psychopharmacol. 2015 Dec;35(6):724–7.
49	Shearer J, Darke S, Rodgers C, Slade T, van Beek I, Lewis J, et al. A double-blind, placebo-controlled trial of modafinil (200 mg/day) for methamphetamine dependence. Addiction. 2009 Feb;104(2):224–33.
50	Shearer J, Shanahan M, Darke S, Rodgers C, van Beek I, McKetin R, et al. A cost-effectiveness analysis of modafinil therapy for psychostimulant dependence. Drug Alcohol Rev. 2010 May;29(3):235–42.
51	Shoptaw S, Heinzerling KG, Rotheram-Fuller E, Steward T, Wang J, Swanson A-N, et al. Randomized, placebo-controlled trial of bupropion for the treatment of methamphetamine dependence. Drug Alcohol Depend. 2008 Aug 1;96(3):222–32.
52	Brensilver M, Heinzerling KG, Swanson A-N, Telesca D, Furst BA, Shoptaw SJ. Cigarette smoking as a target for potentiating outcomes for methamphetamine abuse treatment. Drug Alcohol Rev. 2013 Jan;32(1):96–9.
53	Shoptaw S, Huber A, Peck J, Yang X, Liu J, Jeff Dang null, et al. Randomized, placebo-controlled trial of sertraline and contingency management for the treatment of methamphetamine dependence. Drug Alcohol Depend. 2006 Oct 15;85(1):12–8.
54	Zorick T, Sugar CA, Hellemann G, Shoptaw S, London ED. Poor response to sertraline in methamphetamine dependence is associated with sustained craving for methamphetamine. Drug Alcohol Depend. 2011 Nov 1;118(2–3):500–3.
55	Shoptaw S, Reback CJ, Larkins S, Wang P-C, Rotheram-Fuller E, Dang J, et al. Outcomes using two tailored behavioral treatments for substance abuse in urban gay and bisexual men. J Subst Abuse Treat. 2008 Oct;35(3):285–93.
56	Shoptaw S, Reback CJ, Peck JA, Yang X, Rotheram-Fuller E, Larkins S, et al. Behavioral treatment approaches for methamphetamine dependence and HIV-related sexual risk behaviors among urban gay and bisexual men. Drug Alcohol Depend. 2005 May 9;78(2):125–34.
57	Peck JA, Reback CJ, Yang X, Rotheram-Fuller E, Shoptaw S. Sustained reductions in drug use and depression symptoms from treatment for drug abuse in methamphetamine-dependent gay and bisexual men. J Urban Health. 2005 Mar;82(1 Suppl 1):i100-108.
58	Jaffe A, Shoptaw S, Stein J, Reback CJ, Rotheram-Fuller E. Depression ratings, reported sexual risk behaviors, and methamphetamine use: latent growth curve models of positive change among gay and bisexual men in an outpatient treatment program. Exp Clin Psychopharmacol. 2007 Jun;15(3):301–7.
59	Smout MF, Longo M, Harrison S, Minniti R, Wickes W, White JM. Psychosocial treatment for methamphetamine use disorders: a preliminary randomized controlled trial of cognitive behavior therapy and Acceptance and Commitment Therapy. Subst Abus. 2010 Apr;31(2):98–107.
60	Trivedi MH, Walker R, Ling W, Dela Cruz A, Sharma G, Carmody T, et al. Bupropion and Naltrexone in Methamphetamine Use Disorder. N Engl J Med. 2021 Jan 14;384(2):140–53.
61	Wang G, Ma L, Liu X, Yang X, Zhang S, Yang Y, et al. Paliperidone Extended-Release Tablets for the Treatment of Methamphetamine Use Disorder in Chinese Patients After Acute Treatment: A Randomized, Double-Blind, Placebo-Controlled Exploratory Study. Front Psychiatry. 2019;10:656.
62	Abdoli N, Farnia V, Radmehr F, Alikhani M, Moradinazar M, Khodamoradi M, et al. The effect of self-compassion training on craving and self-efficacy in female patients with methamphetamine dependence: a one-year follow-up. Journal of Substance Use. 2021 Sep 3;26(5):491–6.
63	Aryan N, Banafshe HR, Farnia V, Shakeri J, Alikhani M, Rahimi H, et al. The therapeutic effects of methylphenidate and matrix-methylphenidate on addiction severity, craving, relapse and mental health in the methamphetamine use disorder. Subst Abuse Treat Prev Policy. 2020 Sep 25;15(1):72.
64	Fard MT, Mansouri SS, Jafari A, Vousooghi N. Role of modafinil in the treatment of patients with methamphetamine dependence; An update on randomized, controlled clinical trial. Trop J Pharm Res. 2020 Nov 26;19(10):2179–85.
65	Kamp F, Hager L, Proebstl L, Schreiber A, Riebschläger M, Neumann S, et al. 12- and 18-month follow-up after residential treatment of methamphetamine dependence: Influence of treatment drop-out and different treatment concepts. J Psychiatr Res. 2020 Oct;129:103–10.
66	Kheirabadi GR, Bahrami M, Shariat A, Tarrahi M. The Effect of Add-on Buprenorphine to Matrix Program in Reduction of Craving and Relapse Among People With Methamphetamine Use Disorder: A Randomized Controlled Trial. J Clin Psychopharmacol. 2021 Feb 1;41(1):45–8.
67	McKetin R, Dean OM, Turner A, Kelly PJ, Quinn B, Lubman DI, et al. N-acetylcysteine (NAC) for methamphetamine dependence: A randomised controlled trial. EClinicalMedicine. 2021 Aug;38:101005.
68	Noroozi A, Motevalian SA, Zarrindast M-R, Alaghband-Rad J, Akhondzadeh S. Adding extended-release methylphenidate to psychological intervention for treatment of methamphetamine dependence: A double-blind randomized controlled trial. Med J Islam Repub Iran. 2020;34:137.
69	Sorsdahl K, Stein DJ, Pasche S, Jacobs Y, Kader R, Odlaug B, et al. A novel brief treatment for methamphetamine use disorders in South Africa: a randomised feasibility trial. Addict Sci Clin Pract. 2021 Jan 7;16(1):3.

## Sheet: A1-A5 Meth use & abstinence
LEGEND (among all Figures)
Abbreviations: CBT = Cognitive Behavioural Therapy; CM = Contingency Management; EOS = End of study; EOT = End of treatment; NA = Not applicable; NOBWOS = Number of Beyond-Threshold Weeks of Success; NR = Not reported; RCT = Randomized controlled trial
Sample size: Large ▲ >150; Medium ▲ 50-150; Small ▲ <50; Unfilled △ sample size unclear; Large ● >150; Medium ● 50-150; Small ● <50; Unfilled ○ sample size unclear
Effect direction: upward ▲= favours intervention (i.e., beneficial effect), downward ▼= favours comparison (i.e., beneficial effect), sideways ◄►= no difference, ● = direction varies across outcome measures
For harms or other negative outcomes (e.g., methamphetamine-positive urine samples, dropout) “favors intervention” would be interpreted as fewer/decrease of events with the intervention when compared with the comparison group.
Figure A1. Methamphetamine use/abstinence outcomes (unrestricted sample of methamphetamine users)
Study	Study Design	# urine samples submitted weekly	Timepoint (wk) for all outcomes unless otherwise stated	Longest period (days, weeks, # negative samples) of continuous abstinence, based on urine screens	Treatment Effectiveness Score (TES): Mean number of negative urine drug screens	Treatment Effectiveness Score (TES): Proportion or percentage of negative urine drug tests out of total urine tests possible**	Joint Probability Index‡	Timepoint (wk)	Number (%) participants achieving consecutive weeks of abstinence in the final two weeks of treatment/study, based on urine screens	Timepoint (wk)	Number (%) participants achieving consecutive weeks of abstinence at any other period during the follow-up, based on urine screens‡‡	Timepoint (wk)	All other outcome measures‡‡‡
Continuous CM vs No treatment
Chudzynski 2015 (10)	RCT	3	Baseline to 16	Unclear
Intermittent predictable CM vs No treatment
Chudzynski 2015 (10)	RCT	3	Baseline to 16	Unclear
Intermittent unpredictable CM vs No treatment
Chudzynski 2015 (10)	RCT	3	Baseline to 16	Unclear
Continuous CM vs Intermittent predictable CM
Chudzynski 2015 (10)	RCT	3	Baseline to 16	Unclear
Continuous CM vs Intermittent unpredictable CM
Chudzynski 2015 (10)	RCT	3	Baseline to 16	Unclear
Intermittent predictable CM vs Intermittent unpredictable CM
Chudzynski 2015 (10)	RCT	3	Baseline to 16	Unclear
1 month CM + Standard psychosocial treatment vs Standard psychosocial treatment
Roll 2013 (44)	RCT	3	Baseline to 16	▲							▲	Baseline to 16 (12 weeks of abstinence) Ɏ	▲
2 month CM + Standard psychosocial treatment vs Standard psychosocial treatment
Roll 2013 (44)	RCT	3	Baseline to 16	▲							▲	Baseline to 16 (12 weeks of abstinence) Ɏ	▲
4 month CM + Standard psychosocial treatment vs Standard psychosocial treatment
Roll 2013 (44)	RCT	3	Baseline to 16	▲							▲	Baseline to 16 (12 weeks of abstinence) Ɏ	▲
1 month CM + Standard psychosocial treatment vs 2 month CM + Standard psychosocial treatment
Roll 2013 (44)	RCT	3	Baseline to 16	◄►							▼	Baseline to 16 (12 weeks of abstinence) Ɏ	▲
1 month CM + Standard psychosocial treatment vs 4 month CM + Standard psychosocial treatment
Roll 2013 (44)	RCT	3	Baseline to 16	▼							▼	Baseline to 16 (12 weeks of abstinence) Ɏ	▼
2 month CM + Standard psychosocial treatment vs 4 month CM + Standard psychosocial treatment
Roll 2013 (44)	RCT	3	Baseline to 16	▼							▼	Baseline to 16 (12 weeks of abstinence) Ɏ	▼
Schedule 1 CM† vs Schedule 2 CM
Roll 2006 (45)	RCT	3	Baseline to 12	▽	▽						▽	Baseline to 12 (≥4 weeks of abstinence)	△
Schedule 1 CM vs Schedule 3 CM
Roll 2006 (45)	RCT	3	Baseline to 12	▽	▽						▽	Baseline to 12 (≥4 weeks of abstinence)	▽
Schedule 1 CM vs Schedule 4 CM
Roll 2006 (45)	RCT	3	Baseline to 12	◁▷	▽						▽	Baseline to 12 (≥4 weeks of abstinence)	▽
Schedule 1 CM vs Schedule 5 CM
Roll 2006 (45)	RCT	3	Baseline to 12	▽	▽						▽	Baseline to 12 (≥4 weeks of abstinence)	▽
Schedule 2 CM vs Schedule 3 CM
Roll 2006 (45)	RCT	3	Baseline to 12	▽	▽						▽	Baseline to 12 (≥4 weeks of abstinence)	▽
Schedule 2 CM vs Schedule 4 CM
Roll 2006 (45)	RCT	3	Baseline to 12	△	▽						△	Baseline to 12 (≥4 weeks of abstinence)	▽
Schedule 2 CM vs Schedule 5 CM
Roll 2006 (45)	RCT	3	Baseline to 12	▽	▽						▽	Baseline to 12 (≥4 weeks of abstinence)	▽
Schedule 3 CM vs Schedule 4 CM
Roll 2006 (45)	RCT	3	Baseline to 12	△	△						△	Baseline to 12 (≥4 weeks of abstinence)	◁▷
Schedule 3 CM vs Schedule 5 CM
Roll 2006 (45)	RCT	3	Baseline to 12	▽	△						▽	Baseline to 12 (≥4 weeks of abstinence)	▽
Schedule 4 CM vs Schedule 5 CM
Roll 2006 (45)	RCT	3	Baseline to 12	▽	◁▷						▽	Baseline to 12 (≥4 weeks of abstinence)	▽
Escalating with reset CM vs Escalating without reset CM
Roll 2006 (47)	RCT	3	Baseline to 12	△		△
2-session CBT vs self-help booklet
Baker 2005 (5-7)	RCT	NA	26										▲
4-session CBT vs self-help booklet
Baker 2005 (5-7)	RCT	NA	26										▲
2-session CBT vs 4-session CBT
Baker 2005 (5-7)	RCT	NA	26										▼
Matrix model vs Treatment as usual
Rawson 2004 (39-41)	RCT	1	Baseline to EOT*	△	△						▲	Baseline to EOT (3 consecutive negative urine samples, i.e., 3 weeks of abstinence)
Aripiprazole vs Placebo
Coffin 2013 (16)	RCT	1	Baseline to 12	▼									●
Baclofen vs Placebo
Heinzerling 2006 (27)	RCT	3	Baseline to 16	▲	▲	▲	▲	16			▲	Baseline to 16 (2 weeks of abstinence)
			NA								▲	Baseline to 16 (3 weeks of abstinence)
Baclofen vs Gabapentin
Heinzerling 2006 (27)	RCT	3	Baseline to 16	▲	▲	▲	▲	16			▲	Baseline to 16 (2 weeks of abstinence)
			NA								▲	Baseline to 16 (3 weeks of abstinence)
Gabapentin vs Placebo
Heinzerling 2006 (27)	RCT	3	Baseline to 16	▼	▼	▼	▼	16			▲	Baseline to 16 (2 weeks of abstinence)
			NA								▼	Baseline to 16 (3 weeks of abstinence)
Bupropion vs Placebo
Shoptaw 2008 (51,52)	RCT	3	Baseline to 12	▲	▲	▲	▲	12			▲	Baseline to 12 (≥2 weeks of abstinence)	◄►
			NA								▲	Baseline to 12 (≥3 weeks of abstinence)
Heinzerling 2014 (28)	RCT	3	Baseline to 12		▲				▲	EOT: 11 and 12
Anderson 2015 (4)	RCT	3	Baseline to 12						▼	EOT: 11 and 12	▼	Baseline to 12 (12 weeks of abstinence)
			5 to 12								▼	5 to 12 (4 weeks of abstinence EOT)
			9 to 12								▼	9 to 12 (8 weeks of abstinence EOT)
Elkashef 2008 (21,22)	RCT	3	NA						▲	EOT: 11 and 12 §	▲	Baseline to 12 (0-1 weeks of abstinence)
			NA								▲	Baseline to 12 (≥2 weeks of abstinence)
			NA								▲	Baseline to 12 (≥6 weeks of abstinence)
			NA								▲	Baseline to 12 (3 weeks of abstinence) §§
			NA								◄►	Baseline to 12 (4 weeks of abstinence) §§
			NA								▲	Baseline to 12 (5 weeks of abstinence) §§
			NA								▲	Baseline to 12 (6 weeks of abstinence) §§
			NA								▼	Baseline to 12 (7 weeks of abstinence) §§
			NA								◄►	Baseline to 12 (8 weeks of abstinence) §§
			NA								▲	Baseline to 12 (9 weeks of abstinence) §§
			NA								▲	Baseline to 12 (10 weeks of abstinence) §§
			NA								◄►	Baseline to 12 (11 weeks of abstinence) §§
			NA								▲	Baseline to 12 (12 weeks of abstinence) §§
Ibudilast vs Placebo
Heinzerling 2020 (26)	RCT	2	Baseline to 12		▼		▼	12	▼	EOT: 11 and 12
Methylphenidate vs Placebo
Ling 2014 (32)	RCT	2	Baseline to 14	▲									▲
Noroozi 2020 (68)	RCT	1	12										●
Modafinil 200mg vs Placebo
Anderson 2012 (3)	RCT	3	Baseline to 12	▲					▼	EOT: 11 and 12
Modafinil 400mg vs Placebo
Anderson 2012 (3)	RCT	3	Baseline to 12	Unclear					▼	EOT: 11 and 12
Heinzerling 2010 (29)	RCT	3	Baseline to 12	▲	▲		▲	12	◄►	EOT: 11 and 12
Modafinil 400mg vs Modafinil 200mg
Anderson 2012 (3)	RCT	3	Baseline to 12	Unclear					▲	EOT: 11 and 12
PROMETA protocol (flumazenil + gabapentin) vs Placebo
Ling 2012 (33)	RCT	1***	Baseline to 15.4			▼					▼	Baseline to 15.4 (3 weeks of abstinence)
Sertraline vs Placebo
Shoptaw 2006 (53,54)	RCT	3	NA								▼	Baseline to 14 (≥3 weeks of abstinence)
Sertraline + CM vs Placebo
Shoptaw 2006 (53,54)	RCT	3	NA								▲	Baseline to 14 (≥3 weeks of abstinence)
Sertraline + CM vs Placebo + CM
Shoptaw 2006 (53,54)	RCT	3	NA								▼	Baseline to 14 (≥3 weeks of abstinence)
Sertraline vs Placebo + CM
Shoptaw 2006 (53,54)	RCT	3	NA								▼	Baseline to 14 (≥3 weeks of abstinence)
Sertraline + CM vs Sertraline
Shoptaw 2006 (53,54)	RCT	3	NA								▲	Baseline to 14 (≥3 weeks of abstinence)
Placebo + CM vs Placebo
Shoptaw 2006 (53,54)	RCT	3	NA								▲	Baseline to 14 (≥3 weeks of abstinence)
Sertraline arms combined vs Placebo arms combined
Shoptaw 2006 (53,54)	RCT	3	NA								▼	Baseline to 14 (≥3 weeks of abstinence)
CM arms combined vs No CM (arms combined)
Shoptaw 2006 (53,54)	RCT	3	NA								▲	Baseline to 14 (≥3 weeks of abstinence)
Riluzole vs Placebo
Farahzadi 2019 (23)	RCT	1	12										▲
Valproate vs Placebo
Kheirabadi 2016 (31)	RCT	Once every 2 week	12										▲
			16										▲
			28										▲
Buprenorphine vs Placebo
Salehi 2015 (48)	RCT	Once every 2 week	12										▲
			16										▲
			28										▲
N-acetylcysteine vs Placebo
McKetin 2021 (67)	RCT	1 (oral fluid samples)	Baseline to 12										▲
Community-based residential rehabilitation vs Two treatment groups combined (no treatment group and community-based detoxification group)
Ciketic 2013 (11-13)	Cohort	NA	Baseline to 12										▲
			Baseline to 156										▲
Individual counselling during community-based residential rehabilitation vs No individual counselling during community-based residential rehabilitation
Ciketic 2013 (11-13)	Cohort	NA	Baseline to 52										▲
Amphetamine type stimulant residential treatment program (conventional group therapy + 10 hours of group therapy focusing on stimulant use) vs Treatment as usual (conventional group therapy only)
Kamp 2019 (30, 65)	Cohort	NA	78										Unclear
†Schedule 1 = a flat magnitude of reinforcement schedule with no bonuses for continuous abstinence or resets for failure to abstain
Schedule 2 = slowly escalating magnitude of reinforcement with large bonuses for blocks of abstinence and no resets for failure to abstain
Schedule 3 = high initial magnitude of reinforcement with slow escalation of voucher magnitude and no bonuses for continuous abstinence or resets for failure to abstain
Schedule 4 = high initial magnitude of reinforcement that decreased rapidly with moderate bonuses for blocks of abstinence and no resets for failure to abstain
Schedule 5 = low initial magnitude of reinforcement, with moderate escalation, moderate bonuses for continuous abstinence and resets in voucher magnitude for failure to abstain
* Treatment was 16 weeks for matrix model and varied from 8-16 weeks for treatment as usual group.
**In some studies, the treatment effectiveness score is calculated as a proportion or percentage (i.e., number of methamphetamine-negtive urine drug screens divided by the total number of urine drug screens possible).
***Varied across sites (in-patient vs out-patient) but ~1 per week
‡The Joint Probability Index is "defined as the probability of a methamphetamine-negative urine specimen for the treatment group at the time point, adjusted for retention rates". It is calculated by dividing the number of negative urine samples submitted by participants in each treatment group at the timepoint by the number of participants randomized to the treatment group (Ling 1997).
‡‡This outcome measure includes any consecutive weeks of abstinence but not limited to the final two weeks of the treatment/study. The duration of abstinence (i.e., number of consecutive weeks) varied across studies. For example, some studies required two or more weeks of abstinence while others required longer durations of abstinence. The duration of consecutive weeks of abstinence required for …
ɎStudy defines this outcome measure as the proportion of participants that remained 100% abstinent from methamphetamine throughout the trial as determined by methamphetamine-negative urine tests
‡‡‡Results for less frequently reported methamphetamine use/abstinence outcome measures are consolidated in this column. The results (i.e., direction of effects) shown correspond to one or more outcome measures. Where results correspond to a single outcome measure or where results are consistent across multiple outcome measures, findings are reported as favours intervention (▲), favours compariso…
§Study defines this outcome measure as the proportion of participants with NOBWOS value of 1 indicating abstinence for 2 weeks at end of study (i.e., end of treatment).
§§Study defines these outcome measure as the proportion of participants with NOBWOS value of 2 to 11 indicating abstinence for 3 to 12 weeks at end of study (i.e., end of treatment). Twelve weeks of abstinence indicates abstinence throughout entire study.
Figure A2. Methamphetamine use/abstinence outcomes (gbMSM)
Study	Study Design	# urine samples submitted weekly	Timepoint (wk) for all outcomes unless otherwise stated	Longest period (days, weeks, # negative samples) of continuous abstinence, based on urine screens	Treatment Effectiveness Score (TES): Mean number of negative urine drug screens	Treatment Effectiveness Score (TES): Proportion or percentage of negative urine drug tests out of total urine tests possible**	Joint Probability Index‡	Timepoint (wk)	Number (%) participants achieving consecutive weeks of abstinence in the final two weeks of treatment/study, based on urine screens	Timepoint (wk)	Number (%) participants achieving consecutive weeks of abstinence at any other period during the follow-up, based on urine screens‡‡	Timepoint (wk)	All other outcome measures‡‡‡
Mirtazapine vs Placebo
Coffin 2020 (15) ¥	RCT	1	2 to 12	▼					▲	EOT: 23 and 24	▲	11 and 12	◄►
			2 to 24	▲					▲	EOS: 35 and 36			◄►
			2 to 36	▲									◄►
Naltrexone vs Placebo
Coffin 2018 (14) ¥	RCT	1	Baseline to 12	▼									●
Voucher-based reinforcement CM vs CBT
Shoptaw 2005 (56-58) Ɏ	RCT	3	Baseline to 16	▲	▲	▲							▼
Voucher-based reinforcement CM vs CBT + Voucher-based reinforcement CM
Shoptaw 2005 (56-58) Ɏ	RCT	3	Baseline to 16	▼	▼	▼							▼
Voucher-based reinforcement CM vs Gay and bisexual men-specific CBT
Shoptaw 2005 (56-58) Ɏ	RCT	3	Baseline to 16	▲	▲	▲							▲
Gay and bisexual men-specific CBT vs CBT
Shoptaw 2005 (56-58) Ɏ	RCT	3	Baseline to 16	▲	▲	▲							▼
CBT + Voucher-based reinforcement CM vs Gay and bisexual men-specific CBT
Shoptaw 2005 (56-58) Ɏ	RCT	3	Baseline to 16	▲	▲	▲							▲
CBT + Voucher-based reinforcement CM vs CBT
Shoptaw 2005 (56-58) Ɏ	RCT	3	Baseline to 16	▲	▲	▲							▲
Voucher-based reinforcement CM vs CBT
Shoptaw 2005 (56-58) Ɏ	RCT	3	Baseline to 52			▼							▲
Voucher-based reinforcement CM vs CBT + Voucher-based reinforcement CM
Shoptaw 2005 (56-58) Ɏ	RCT	3	Baseline to 52			◄►							▲
Voucher-based reinforcement CM vs Gay and bisexual men-specific CBT
Shoptaw 2005 (56-58) Ɏ	RCT	3	Baseline to 52			▲							▲
Gay and bisexual men-specific CBT vs CBT
Shoptaw 2005 (56-58) Ɏ	RCT	3	Baseline to 52			▼							▼
CBT + Voucher-based reinforcement CM vs Gay and bisexual men-specific CBT
Shoptaw 2005 (56-58) Ɏ	RCT	3	Baseline to 52			▲							▲
CBT + Voucher-based reinforcement CM vs CBT
Shoptaw 2005 (56-58) Ɏ	RCT	3	Baseline to 52			▼							▲
Gay-specific CBT vs Gay social support therapy
Shoptaw 2008 (55) Ɏ	RCT	3*	Baseline to 16		▲	▲	▲	16			▲	Baseline to 16 (2 weeks of abstinence)
Counselling + Mobile app-based ecological momentary assessments (EMA) + Web-based visualization dashboard vs Mobile app-based ecological momentary assessments (EMA) + Web-based dashboard
Reback 2018 (43) Ɏ	RCT***	1****	NA				▼	12
Counselling + Mobile app-based ecological momentary assessments (EMA) + Web-based visualization dashboard vs Matched historical control group
Reback 2018 (43) Ɏ	RCT***	1****	NA				▲	12
Mobile app-based ecological momentary assessments (EMA) + Web-based visualization dashboard vs Matched historical control group
Reback 2018 (43) Ɏ	RCT***	1****	NA				▲	12
Ɏ Cisgender (for some studies, this was assumed); ¥ Cisgender and transgender
*3 urines submitted per week but only one of them considered for analysis
**In some studies, the treatment effectiveness score is calculated as a proportion or percentage (i.e., number of methamphetamine-negtive urine drug screens divided by the total number of urine drug screens possible).
***Participants were randomized to one of two intervention groups. The study also included a third group of matched historical controls.
****Urine samples were collected three times per week during the 8-week treatment period but only once at the 12-week follow-up.
‡The Joint Probability Index is "defined as the probability of a methamphetamine-negative urine specimen for the treatment group at the time point, adjusted for retention rates". It is calculated by dividing the number of negative urine samples submitted by participants in each treatment group at the timepoint by the number of participants randomized to the treatment group (Ling 1997).
‡‡This outcome measure includes any consecutive weeks of abstinence but not limited to the final two weeks of the treatment/study. The duration of abstinence (i.e., number of consecutive weeks) varied across studies. For example, some studies required two or more weeks of abstinence while others required longer durations of abstinence. The duration of consecutive weeks of abstinence required for …
‡‡‡Results for less frequently reported methamphetamine use/abstinence outcome measures are consolidated in this column. The results (i.e., direction of effects) shown correspond to one or more outcome measures. Where results correspond to a single outcome measure or where results are consistent across multiple outcome measures, findings are reported as favours intervention (▲), favours compariso…
Figure A3. Methamphetamine use/abstinence outcomes (participants with mental health comorbidities)
Study	Study Design	# urine samples submitted weekly	Timepoint (wk) for all outcomes unless otherwise stated	Longest period (days, weeks, # negative samples) of continuous abstinence, based on urine screens	Treatment Effectiveness Score (TES): Mean number of negative urine drug screens	Treatment Effectivness Score (TES): Proportion or percentage of negative urine drug tests out of total urine tests possible	Joint Probability Index‡	Timepoint (wk)	Number (%) participants achieving consecutive weeks of abstinence in the final two weeks of treatment/study, based on urine screens	Timepoint (wk)	Number (%) participants achieving consecutive weeks of abstinence at any other period during the follow-up, based on urine screens‡‡	Timepoint (wk)	All other outcome measures‡‡‡
Paliperidone vs Placebo
Wang 2019 (61) Ɏ	RCT	1	Baseline to 12	▲	▲
Bupropion vs Placebo
Anderson 2015 (4) §	RCT	3	NA						Unclear	EOT: 11 and 12
Anderson 2015 (4) §§			NA						Unclear	EOT: 11 and 12
Ɏ Participants had a history of methamphetamine-associated psychosis but without current psychotic symptoms.
§ Data reported as subgroup analysis. Analysis includes participants with greater severity of depression (HAM-D >12).
§§ Data reported as subgroup analysis. Analysis includes participants with adult ADHD.
‡The Joint Probability Index is "defined as the probability of a methamphetamine-negative urine specimen for the treatment group at the time point, adjusted for retention rates". It is calculated by dividing the number of negative urine samples submitted by participants in each treatment group at the timepoint by the number of participants randomized to the treatment group (Ling 1997).
‡‡This outcome measure includes any consecutive weeks of abstinence but not limited to the final two weeks of the treatment/study. The duration of abstinence (i.e., number of consecutive weeks) varied across studies. For example, some studies required two or more weeks of abstinence while others required longer durations of abstinence. The duration of consecutive weeks of abstinence required for …
‡‡‡Results for less frequently reported methamphetamine use/abstinence outcome measures are consolidated in this column. The results (i.e., direction of effects) shown correspond to one or more outcome measures. Where results correspond to a single outcome measure or where results are consistent across multiple outcome measures, findings are reported as favours intervention (▲), favours compariso…
Figure A4. Methamphetamine use/abstinence outcomes (participants with heavy baseline methamphetamine use)
Study	Study Design	# urine samples submitted weekly	Timepoint (wk) for all outcomes unless otherwise stated	Longest period (days, weeks, # negative samples) of continuous abstinence, based on urine screens	Treatment Effectivness Score (TES): Mean number of negative urine drug screens	Treatment Effectivness Score (TES): Proportion or percentage of negative urine drug tests out of total urine tests possible**	Joint Probability Index‡	Timepoint (wk)	Number (%) participants achieving consecutive weeks of abstinence in the final two weeks of treatment/study, based on urine screens	Timepoint (wk)	Number (%) participants achieving consecutive weeks of abstinence at any other period during the follow-up, based on urine screens‡‡	Timepoint (wk)	All other outcome measures‡‡‡
Bupropion vs Placebo
Shoptaw 2008 (51,52) §	RCT	3	Baseline to 12	▲	▲	▲	▲	12			▼	Baseline to 12 (≥2 weeks of abstinence)
											▲	Baseline to 12 (≥3 weeks of abstinence)
Elkashef 2008 (21,22) §§	RCT	3	Baseline to 12								▲	Baseline to 12 (≥2 weeks of abstinence)
Elkashef 2008 (21,22) §§§											▼	Baseline to 12 (≥2 weeks of abstinence)
Ibudilast vs Placebo
Heinzerling 2020 (26) §§§§	RCT	2	Baseline to 12		◄►		▼	12	▲	EOT: 11 and 12
Modafinil vs Placebo
Heinzerling 2010 (29) §§§§	RCT	3	Baseline to 12	▲	▲		▲	12	▲	EOT: 11 and 12
Naltrexone + Bupropion vs Placebo
Trivedi 2021 (60) *	Sq P RCT	2	Stage 1: Baseline to 6; Stage 2: 7 to 12***			▲							▲
Abbreviations: Sq P RCT = Sequential Parallel Comparison Design RCT
§ Data reported as subgroup analysis. Heavy baseline use defined as three or more methamphetamine-positive urine drug screens during lead-in.
§§ Data reported as subgroup analysis. Heavy baseline use defined as use on 19-29 days of past 30 days.
§§§ Data reported as subgroup analysis. Heaviest baseline use defined as use on 30 days of past 30 days.
§§§§ Data reported as subgroup analysis. Heavy baseline use defined as use on >18 days of past 30 days.
*Study restricted inclusion to participants with high baseline methamphetamine use defined as use on ≥18 days of last 30 days.
**In some studies, the treatment effectiveness score is calculated as a proportion or percentage (i.e., number of methamphetamine-negtive urine drug screens divided by the total number of urine drug screens possible).
***The study was conducted in two stages with results reported separately at each stage. Results were combined across the two trial stages using the weighted average.
‡The Joint Probability Index is "defined as the probability of a methamphetamine-negative urine specimen for the treatment group at the time point, adjusted for retention rates". It is calculated by dividing the number of negative urine samples submitted by participants in each treatment group at the timepoint by the number of participants randomized to the treatment group (Ling 1997).
‡‡This outcome measure includes any consecutive weeks of abstinence but not limited to the final two weeks of the treatment/study. The duration of abstinence (i.e., number of consecutive weeks) varied across studies. For example, some studies required two or more weeks of abstinence while others required longer durations of abstinence. The duration of consecutive weeks of abstinence required for …
‡‡‡Results for less frequently reported methamphetamine use/abstinence outcome measures are consolidated in this column. The results (i.e., direction of effects) shown correspond to one or more outcome measures. Where results correspond to a single outcome measure or where results are consistent across multiple outcome measures, findings are reported as favours intervention (▲), favours compariso…
Figure A5. Methamphetamine use/abstinence outcomes (participants with light baseline methamphetamine use)
Study	Study Design	# urine samples submitted weekly	Timepoint (wk) for all outcomes unless otherwise stated	Longest period (days, weeks, # negative samples) of continuous abstinence, based on urine screens	Treatment Effectivness Score (TES): Mean number of negative urine drug screens	Treatment Effectivness Score (TES): Proportion or percentage of negative urine drug tests out of total urine tests possible*	Joint Probability Index‡	Timepoint (wk)	Number (%) participants achieving consecutive weeks of abstinence in the final two weeks of treatment/study, based on urine screens	Timepoint (wk)	Number (%) participants achieving consecutive weeks of abstinence at any other period during the follow-up, based on urine screens‡‡	Timepoint (wk)	All other outcome measures‡‡‡
Bupropion vs Placebo
Shoptaw 2008 (51,52) §	RCT	3	Baseline to 12	▲	▲	▲	▲	12			▲	Baseline to 12 (≥2 weeks of abstinence)
											▼	Baseline to 12 (≥3 weeks of abstinence)
Elkashef 2008 (21,22) §§	RCT	3	Baseline to 12								▲	Baseline to 12 (≥2 weeks of abstinence)
Anderson 2015 (4) §§	RCT	3	NA						▼	EOT: 11 and 12
Ibudilast vs Placebo
Heinzerling 2020 (26) §§	RCT	2	Baseline to 12		▼		▼	12	▼	EOT: 11 and 12
Modafinil vs Placebo
Heinzerling 2010 (29) §§	RCT	3	Baseline to 12	▼	▼		▼	12	▼	EOT: 11 and 12
§ Data reported as subgroup analysis. Light baseline use defined as 0-2 methamphetamine-positive urine drug screens during lead-in.
§§ Data reported as subgroup analysis. Light baseline use defined as use on ≤18 days of past 30 days.
*In some studies, the treatment effectiveness score is calculated as a proportion or percentage (i.e., number of methamphetamine-negtive urine drug screens divided by the total number of urine drug screens possible).
‡The Joint Probability Index is "defined as the probability of a methamphetamine-negative urine specimen for the treatment group at the time point, adjusted for retention rates". It is calculated by dividing the number of negative urine samples submitted by participants in each treatment group at the timepoint by the number of participants randomized to the treatment group (Ling 1997).
‡‡This outcome measure includes any consecutive weeks of abstinence but not limited to the final two weeks of the treatment/study. The duration of abstinence (i.e., number of consecutive weeks) varied across studies. For example, some studies required two or more weeks of abstinence while others required longer durations of abstinence. The duration of consecutive weeks of abstinence required for …
‡‡‡Results for less frequently reported methamphetamine use/abstinence outcome measures are consolidated in this column. The results (i.e., direction of effects) shown correspond to one or more outcome measures. Where results correspond to a single outcome measure or where results are consistent across multiple outcome measures, findings are reported as favours intervention (▲), favours compariso…

## Sheet: A6-A15 Change in meth use
LEGEND (among all Figures)
Abbreviations: ACT = Acceptance and Commitment Therapy; CBT = Cognitive Behaviour Therapy; CM = Contingency Management; NR = Not reported; RCT = Randomized controlled trial
Sample size: Large ▲ >150; Medium ▲ 50-150; Small ▲ <50; Unfilled △ sample size unclear; Large ● >150; Medium ● 50-150; Small ● <50; Unfilled ○ sample size unclear
Effect direction: upward ▲= favours intervention (i.e., beneficial effect), downward ▼= favours comparison (i.e., beneficial effect), sideways ◄►= no difference, ● = direction varies across outcome measures
For harms or other negative outcomes (e.g., methamphetamine-positive urine samples, dropout) “favors intervention” would be interpreted as fewer/decrease of events with the intervention
when compared with the comparison group.
Figure A6. Change in methamphetamine use (unrestricted sample of methamphetamine users)
Study	Study Design	# urine samples submitted weekly	Timepoint (wk) for all outcomes unless otherwise stated	Change in proportion of methamphetamine-negative urine samples	Change in proportion of methamphetamine-positive urine samples	Change in proportion of participants with a negative methamphetamine use week‡, based on urine screens	Change in mean/median number of self-reported days of methamphetamine use (past 14-30 days)	All other outcome measures‡‡
Continuous CM vs No treatment
Chudzynski 2015 (10)	RCT	3	Baseline to 16	▲
			Unclear*	Unclear
Intermittent predictable CM vs No treatment
Chudzynski 2015 (10)	RCT	3	Baseline to 16	▲
			Unclear*	Unclear
Intermittent unpredictable CM vs No treatment
Chudzynski 2015 (10)	RCT	3	Baseline to 16	▲
			Unclear*	Unclear
Continuous CM vs Intermittent predictable CM
Chudzynski 2015 (10)	RCT	3	Baseline to 16	▼
			Unclear*	Unclear
Continuous CM vs Intermittent unpredictable CM
Chudzynski 2015 (10)	RCT	3	Baseline to 16	▲
			Unclear*	Unclear
Intermittent predictable CM vs Intermittent unpredictable CM
Chudzynski 2015 (10)	RCT	3	Baseline to 16	▲
			Unclear*	Unclear
1 month CM + Standard psychosocial treatment vs Standard psychosocial treatment
Roll 2013 (44)	RCT	3	Baseline to 16	▲
		NA†	26 to 52	▲
2 month CM + Standard psychosocial treatment vs Standard psychosocial treatment
Roll 2013 (44)	RCT	3	Baseline to 16	▲
		NA†	26 to 52	▲
4 month CM + Standard psychosocial treatment vs Standard psychosocial treatment
Roll 2013 (44)	RCT	3	Baseline to 16	▲
		NA†	26 to 52	▲
1 month CM + Standard psychosocial treatment vs 2 month CM + Standard psychosocial treatment
Roll 2013 (44)	RCT	3	Baseline to 16	▲
		NA†	26 to 52	▼
1 month CM + Standard psychosocial treatment vs 4 month CM + Standard psychosocial treatment
Roll 2013 (44)	RCT	3	Baseline to 16	▼
		NA†	26 to 52	▼
2 month CM + Standard psychosocial treatment vs 4 month CM + Standard psychosocial treatment
Roll 2013 (44)	RCT	3	Baseline to 16	▼
		NA†	26 to 52	▼
Matrix Model vs Treatment as usual
Rawson 2004 (39-41)	RCT	NA	Baseline to EOT**				▽
			Baseline to 26				▽
Intensive motivational interviewing vs Standard motivational interviewing
Polcin 2014 (37,38)	RCT	NA	Baseline to 26					▼
ACT vs CBT
Smout 2010 (59)	RCT	NA	Baseline to 12 §					▼
			Baseline to 12 §§					▲
			12 to 24 §§§					▼
			12 to 24 §§§§					▲
1-session CBT vs self-help booklet Ɏ
Baker 2005 (5-7)	RCT	NA	Baseline to 26 ¥					▽
2-session CBT vs self-help booklet Ɏ
Baker 2005 (5-7)	RCT	NA	Baseline to 26 ¥					▽
3-4 session CBT vs self-help booklet Ɏ
Baker 2005 (5-7)	RCT	NA	Baseline to 26 ¥					△
1-session CBT vs 2-session CBT Ɏ
Baker 2005 (5-7)	RCT	NA	Baseline to 26 ¥					▽
1-session CBT vs 3-4 session CBT Ɏ
Baker 2005 (5-7)	RCT	NA	Baseline to 26 ¥					▽
2-session CBT vs 3-4 session CBT Ɏ
Baker 2005 (5-7)	RCT	NA	Baseline to 26 ¥					▽
Aripiprazole vs Placebo
Coffin 2013 (16)	RCT	1	2 to 12		▲
Baclofen vs Placebo
Heinzerling 2006 (27)	RCT	3	Baseline to 16	Unclear
Baclofen vs Gabapentin
Heinzerling 2006 (27)	RCT	3	Baseline to 16	Unclear
Bupropion vs Placebo
Shoptaw 2008 (51,52)	RCT	3	Baseline to 12			Unclear
Heinzerling 2014 (28)	RCT	3	Baseline to 12		Unclear
Elkashef 2008 (21,22)	RCT	3	Baseline to 12			▲		○
Dexamphetamine vs Placebo
Longo 2009 (34)	RCT	NA	Baseline to 14.8					▲
			Baseline to 26					●
Gabapentin vs Placebo
Heinzerling 2006 (27)	RCT	3	Baseline to 16	Unclear
Ibudilast vs Placebo
Heinzerling 2020 (26)	RCT	2	Baseline to 12	Unclear
Imipramine HCl 150mg vs Imipramine HCl 10mg
Galloway 1996 (24)	RCT	NA	Baseline to 26					▲
Modafinil 400 mg vs Placebo
Heinzerling 2010 (29)	RCT	3	Baseline to 12	▼
Anderson 2012 (3)	RCT	3	Baseline to 12			◄►		Unclear
Modafinil 200mg vs Placebo
Anderson 2012 (3)	RCT	3	Baseline to 12			▲		Unclear
Modafinil 400mg vs Modafinil 200mg
Anderson 2012 (3)	RCT	3	Baseline to 12			▼		Unclear
Modafinil vs CBT
Fard 2020 (64)	RCT	1	Baseline to 12		▲
			Baseline to 24		▲
Topiramate vs Placebo
Elkashef 2012 (19,20)	RCT	3	Baseline to 12			Unclear		▲
			6 to 12			▲		▲
Sertraline vs Placebo
Shoptaw 2006 (53,54)	RCT	3	Baseline to 14		▼
Sertraline + CM vs Placebo
Shoptaw 2006 (53,54)	RCT	3	Baseline to 14		Unclear
Sertraline + CM vs Placebo + CM
Shoptaw 2006 (53,54)	RCT	3	Baseline to 14		Unclear
Sertraline vs Placebo + CM
Shoptaw 2006 (53,54)	RCT	3	Baseline to 14		▼
Sertraline + CM vs Sertraline
Shoptaw 2006 (53,54)	RCT	3	Baseline to 14		▲
Placebo + CM vs Placebo
Shoptaw 2006 (53,54)	RCT	3	Baseline to 14		Unclear
Sertraline arms combined vs Placebo arms combined
Shoptaw 2006 (53,54)	RCT	3	8 to 12					●
PROMETA protocol (flumazenil + gabapentin) vs Placebo
Ling 2012 (33)	RCT	NA	Baseline to 15.4				▼
N-acetylcysteine vs Placebo
McKetin 2021 (67)	RCT	NA	Baseline to 12				▼
Methylphenidate vs Placebo
Noroozi 2020 (68)	RCT	1	Baseline to 12		▲		▼
Matrix model vs Methylphenidate
Aryan 2020 (63)	RCT	once every 3 weeks	Baseline to 12		▼
Matrix model vs No treatment
Aryan 2020 (63)	RCT	once every 3 weeks	Baseline to 12		▲
Matrix model vs Matrix model + Methylphenidate
Aryan 2020 (63)	RCT	once every 3 weeks	Baseline to 12		▼
Methylphenidate vs Matrix model + Methylphenidate
Aryan 2020 (63)	RCT	once every 3 weeks	Baseline to 12		▼
Methylphenidate vs No treatment
Aryan 2020 (63)	RCT	once every 3 weeks	Baseline to 12		▲
Matrix model + Methylphenidate vs No treatment
Aryan 2020 (63)	RCT	once every 3 weeks	Baseline to 12		▲
Community-based residential rehabilitation vs No treatment
Ciketic 2013 (11-13)	Cohort	NA	Baseline to 12 ††					▲
			Baseline to 156 ††					▲
Community-based detoxification (inpatient or outpatient) vs No treatment
Ciketic 2013 (11-13)	Cohort	NA	Baseline to 12 ††					▲
			Baseline to 156 ††					▲
Community-based residential rehabilitation vs Community-based detoxification (inpatient or outpatient)
Ciketic 2013 (11-13)	Cohort	NA	Baseline to 12 ††					▲
			Baseline to 156 ††					▲
Community-based residential rehabilitation vs Two treatment groups combined (no treatment group and community-based detoxification group)
Ciketic 2013 (11-13)	Cohort	NA	Baseline to 12 ††					▲
			Baseline to 156 ††					▲
Blended imaginal desensitisation plus motivational interviewing vs Treatment as usual
Sorsdahl 2021 (69)	RCT	NA	Baseline to 12				▲
*Unclearly reported but possibly 17-28 weeks
**Treatment was 16 weeks for matrix model and varied from 8-16 weeks for treatment as usual group.
§ 104 participants (51 ACT, 53 CBT) contributed data at baseline but only 26 provided 12 week follow-up data
§§ 104 participants (51 ACT, 53 CBT) contributed data at baseline but only 31 provided 12 week follow-up data).
§§§ 31 participants (14 ACT, 17 CBT) contributed data at week 12 but only 25 provided 24 week follow-up data).
§§§§ 26 participants (12 ACT, 14 CBT) contributed data at 12 weeks but only 19 provided 24 week follow-up data).
‡A negative use week was defined as a week in which all available urine screens were negative for methamphetamine.
‡‡Results for less frequently reported methamphetamine use/abstinence outcome measures are consolidated in this column. The results (i.e., direction of effects) shown correspond to one or more outcome measures. Where results correspond to a single outcome measure or where results are consistent across multiple outcome measures, findings are reported as favours intervention (▲), favours comparison…
†Urine not collected weekly during the follow-up period (i.e., after the 16 week treatment period); instead, participants submitted urine samples at each follow-up at 6, 8, 10, and 12 months.†
ɎParticipants were randomized to 4-session CBT, 2-session CBT, or control. However, primary analyses for some outcomes were based on the number of sessions actually attended (i.e., as-treated) resulting in the following comparison groups: 1 session CBT, 2 session CBT, 3-4 session CBT, control.
¥A total of 153 participants were included in this analysis across the 4 'as-treated' groups. The number of participants in each of the CBT groups at the 6-month follow-up assessment is not reported.
†† Results for this outcome (i.e., frequency of methamphetamine use) should be interpreted cautiously due to differences in treatment exposure across groups; the residential rehabilitation group had greater treatment exposure during the follow-up period which may account for the lower levels of methamphetamine use.
Figure A7. Change in methamphetamine use (gbMSM)
Study	Study Design	# urine samples submitted weekly	Timepoint (wk) for all outcomes unless otherwise stated	Change in proportion of methamphetamine-negative urine samples	Change in proportion of methamphetamine-positive urine samples	Change in proportion of participants with a negative methamphetamine use week‡, based on urine screens	Change in mean/median number of self-reported days of methamphetamine use (past 14-30 days)	All other outcome measures‡‡
Voucher-based reinforcement CM vs CBT
Shoptaw 2005 (56-58) Ɏ	RCT	3	Baseline to 16	▲
Gay and bisexual men-specific CBT vs CBT
Shoptaw 2005 (56-58) Ɏ	RCT	3	Baseline to 16	▲
CBT + Voucher-based reinforcement CM vs CBT
Shoptaw 2005 (56-58) Ɏ	RCT	3	Baseline to 16	▲
Gay-specific CBT vs Gay social support therapy
Shoptaw 2008 (55) Ɏ	RCT	3*	Baseline to 16	▲
		NA	Baseline to 52				▲
Interactive text-messaging conversations with PHE + Gay-specific text messages transmitted by automation + Weekly self-monitoring text-based assessments vs Weekly self-monitoring text-based assessments
Reback 2019 (42) Ɏ	RCT	NA	Baseline to 39				▼
Gay-specific text messages transmitted by automation + Weekly self-monitoring text-based assessments vs Weekly self-monitoring text-based assessments
Reback 2019 (42) Ɏ	RCT	NA	Baseline to 39				▼
Counselling + Mobile app-based ecological momentary assessments (EMA) + Web-based visualization dashboard vs Matched historical control group
Reback 2018 (43) Ɏ	RCT**	NA	Baseline to 12				▲
Mobile app-based ecological momentary assessments (EMA) + Web-based visualization dashboard vs Matched historical control group
Reback 2018 (43) Ɏ	RCT**	NA	Baseline to 12				▼
Bupropion vs Placebo
Das 2010 (18) Ɏ	RCT	1	2 to 12		Unclear
Mirtazapine vs Placebo
Coffin 2020 (15) ¥	RCT	1	2 to 12		▲
			13 to 24		▲
			25 to 36		▲
Colfax 2011 (17) Ɏ	RCT	1	Baseline to 12		▲
Naltrexone vs Placebo
Coffin 2018 (14) ¥	RCT	1	2 to 12		▲
Abbreviations: PHE = Peer Health Educator
Ɏ Cisgender (for some studies, this was assumed); ¥ Cisgender and transgender
*3 urines submitted per week but only one of them considered for analysis
**Participants were randomized to one of two intervention groups. The study also included a third group of matched historical controls.
‡A negative use week was defined as a week in which all available urine screens were negative for methamphetamine.
‡‡Results for less frequently reported methamphetamine use/abstinence outcome measures are consolidated in this column. The results (i.e., direction of effects) shown correspond to one or more outcome measures. Where results correspond to a single outcome measure or where results are consistent across multiple outcome measures, findings are reported as favours intervention (▲), favours comparison…
Figure A8. Change in methamphetamine use (HIV-positive participants)
Study	Study Design	# urine samples submitted weekly	Timepoint (wk) for all outcomes unless otherwise stated	Change in proportion of methamphetamine-negative urine samples	Change in proportion of methamphetamine-positive urine samples	Change in proportion of participants with a negative methamphetamine use week‡, based on urine screens	Change in mean/median number of self-reported days of methamphetamine use	All other outcome measures‡‡
Ibudilast vs Placebo
Heinzerling 2020 (26) §	RCT	2	Baseline to 12	Unclear
‡A negative use week was defined as a week in which all available urine screens were negative for methamphetamine.
‡‡Results for less frequently reported methamphetamine use/abstinence outcome measures are consolidated in this column. The results (i.e., direction of effects) shown correspond to one or more outcome measures. Where results correspond to a single outcome measure or where results are consistent across multiple outcome measures, findings are reported as favours intervention (▲), favours comparison…
§ Data reported as subgroup analysis.
Figure A9. Change in methamphetamine use (HIV-negative participants)
Study	Study Design	# urine samples submitted weekly	Timepoint (wk) for all outcomes unless otherwise stated	Change in proportion of methamphetamine-negative urine samples	Change in proportion of methamphetamine-positive urine samples	Change in proportion of participants with a negative methamphetamine use week‡, based on urine screens	Change in mean/median number of self-reported days of methamphetamine use	All other outcome measures‡‡
Ibudilast vs Placebo
Heinzerling 2020 (26) §	RCT	2	Baseline to 12	Unclear
‡A negative use week was defined as a week in which all available urine screens were negative for methamphetamine.
‡‡Results for less frequently reported methamphetamine use/abstinence outcome measures are consolidated in this column. The results (i.e., direction of effects) shown correspond to one or more outcome measures. Where results correspond to a single outcome measure or where results are consistent across multiple outcome measures, findings are reported as favours intervention (▲), favours comparison…
§ Data reported as subgroup analysis.
Figure A10. Change in methamphetamine use (participants with heavy baseline methamphetamine use)
Study	Study Design	# urine samples submitted weekly	Timepoint (wk) for all outcomes unless otherwise stated	Change in proportion of methamphetamine-negative urine samples	Change in proportion of methamphetamine-positive urine samples	Change in proportion of participants with a negative methamphetamine use week‡, based on urine screens	Change in mean/median number of self-reported days of methamphetamine use	All other outcome measures‡‡
Aripiprazole vs Placebo
Coffin 2013 (16) §	RCT	1	2 to 12		Unclear
Bupropion vs Placebo
Heinzerling 2014 (28) §	RCT	3	Baseline to 12		△
Elkashef 2008 (21,22) §§	RCT	3	Baseline to 12			◄►
Shoptaw 2008 (51,52) §§	RCT	3	Baseline to 12			Unclear
Shoptaw 2008 (51,52) §§§						▼
§ Data reported as subgroup analysis. Heavy/higher baseline use was not clearly defined in the trial.
§§ Data reported as subgroup analysis. Heavy/higher baseline use defined as use on >18 days in past 30 days.
§§§ Data reported as subgroup analysis. Heavy baseline use defined as three or more methamphetamine-positive urine drug screens during lead-in.
‡A negative use week was defined as a week in which all available urine screens were negative for methamphetamine.
‡‡Results for less frequently reported methamphetamine use/abstinence outcome measures are consolidated in this column. The results (i.e., direction of effects) shown correspond to one or more outcome measures. Where results correspond to a single outcome measure or where results are consistent across multiple outcome measures, findings are reported as favours intervention (▲), favours comparison…
Figure A11. Change in methamphetamine use (participants with light baseline methamphetamine use)
Study	Study Design	# urine samples submitted weekly	Timepoint (wk) for all outcomes unless otherwise stated	Change in proportion of methamphetamine-negative urine samples	Change in proportion of methamphetamine-positive urine samples	Change in proportion of participants with a negative methamphetamine use week‡, based on urine screens	Change in mean/median number of self-reported days of methamphetamine use	All other outcome measures‡‡
Aripiprazole vs Placebo
Coffin 2013 (16) §	RCT	1	2 to 12		Unclear
Bupropion vs Placebo
Elkashef 2008 (21,22) §§	RCT	3	Baseline to 12			▲		△
Shoptaw 2008 (51,52) §§	RCT	3	Baseline to 12			△
Shoptaw 2008 (51,52) §§§						▲
§ Data reported as subgroup analysis. Light/lower baseline use was not defined in the trial.
§§ Data reported as subgroup analysis. Light/lower baseline use defined as use on ≤18 days of past 30 days.
§§§ Data reported as subgroup analysis. Light baseline use defined as 0-2 methamphetamine-positive urine drug screens during lead-in.
‡A negative use week was defined as a week in which all available urine screens were negative for methamphetamine.
‡‡Results for less frequently reported methamphetamine use/abstinence outcome measures are consolidated in this column. The results (i.e., direction of effects) shown correspond to one or more outcome measures. Where results correspond to a single outcome measure or where results are consistent across multiple outcome measures, findings are reported as favours intervention (▲), favours comparison…
Figure A12. Change in methamphetamine use (participants with lower severity of dependence)
Study	Study Design	# urine samples submitted weekly	Timepoint (wk) for all outcomes unless otherwise stated	Change in proportion of methamphetamine-negative urine samples	Change in proportion of methamphetamine-positive urine samples	Change in proportion of participants with a negative methamphetamine use week‡, based on urine screens	Change in mean/median number of self-reported days of methamphetamine use	All other outcome measures‡‡
Topiramate vs Placebo
Elkashef 2012 (19,20) §	RCT	3	6-12			▲
§ Data reported as subgroup analysis. Last urine obtained before randomization was negative; this was considered a proxy for lower severity of dependence.
‡A negative use week was defined as a week in which all available urine screens were negative for methamphetamine.
‡‡Results for less frequently reported methamphetamine use/abstinence outcome measures are consolidated in this column. The results (i.e., direction of effects) shown correspond to one or more outcome measures. Where results correspond to a single outcome measure or where results are consistent across multiple outcome measures, findings are reported as favours intervention (▲), favours comparison…
Figure A13. Change in methamphetamine use (participants with higher severity of dependence)
Study	Study Design	# urine samples submitted weekly	Timepoint (wk) for all outcomes unless otherwise stated	Change in proportion of methamphetamine-negative urine samples	Change in proportion of methamphetamine-positive urine samples	Change in proportion of participants with a negative methamphetamine use week‡, based on urine screens	Change in mean/median number of self-reported days of methamphetamine use	All other outcome measures‡‡
Topiramate vs Placebo
Elkashef 2012 (19,20) §	RCT	3	6-12			Unclear
§ Data reported as subgroup analysis. Last urine obtained before randomization was positive; this was considered a proxy for higher severity of dependence.
‡A negative use week was defined as a week in which all available urine screens were negative for methamphetamine.
‡‡Results for less frequently reported methamphetamine use/abstinence outcome measures are consolidated in this column. The results (i.e., direction of effects) shown correspond to one or more outcome measures. Where results correspond to a single outcome measure or where results are consistent across multiple outcome measures, findings are reported as favours intervention (▲), favours comparison…
Figure A14. Change in methamphetamine use (participants with mental health comorbidities)
Study	Study Design	# urine samples submitted weekly	Timepoint (wk) for all outcomes unless otherwise stated	Change in proportion of methamphetamine-negative urine samples	Change in proportion of methamphetamine-positive urine samples	Change in proportion of participants with a negative methamphetamine use week‡, based on urine screens	Change in mean/median number of self-reported days of methamphetamine use	All other outcome measures‡‡
Bupropion vs Placebo
Elkashef 2008 (21,22) §	RCT	3	Baseline to 12			Unclear
Citicoline vs Placebo
Brown 2012 (9) §§	RCT	NA	Baseline to 12				Unclear	Unclear
1-session CBT vs self-help booklet Ɏ
Baker 2005 (5-7) §§§	RCT	NA	Baseline to 26					▽
2-session CBT vs self-help booklet Ɏ
Baker 2005 (5-7) §§§	RCT	NA	Baseline to 26					△
3-4 session CBT vs self-help booklet Ɏ
Baker 2005 (5-7) §§§	RCT	NA	Baseline to 26					△
1-session CBT vs 2-session CBT Ɏ
Baker 2005 (5-7) §§§	RCT	NA	Baseline to 26					▽
1-session CBT vs 3-4 session CBT Ɏ
Baker 2005 (5-7) §§§	RCT	NA	Baseline to 26					▽
2-session CBT vs 3-4 session CBT Ɏ
Baker 2005 (5-7) §§§	RCT	NA	Baseline to 26					△
§ Data reported as subgroup analysis. Analysis includes participants with higher severity of depressive symptoms (score >12 on HAM-D)
§§ The study included participants with bipolar depression or major depressive disorder.
§§§ Data reported as subgroup analysis. Analysis includes participants with comorbid depression at baseline (BDI-II score ≥20)
ɎParticipants were randomized to 4-session CBT, 2-session CBT, or control. However, primary analyses for some outcomes were based on the number of sessions actually attended (i.e., as-treated) resulting in the following comparison groups: 1 session CBT, 2 session CBT, 3-4 session CBT, control.
‡A negative use week was defined as a week in which all available urine screens were negative for methamphetamine.
‡‡Results for less frequently reported methamphetamine use/abstinence outcome measures are consolidated in this column. The results (i.e., direction of effects) shown correspond to one or more outcome measures. Where results correspond to a single outcome measure or where results are consistent across multiple outcome measures, findings are reported as favours intervention (▲), favours comparison…
Figure A15. Change in methamphetamine use (participants with no comorbid depression or lower severity of depression)
Study	Study Design	# urine samples submitted weekly	Timepoint (wk) for all outcomes unless otherwise stated	Change in proportion of methamphetamine-negative urine samples	Change in proportion of methamphetamine-positive urine samples	Change in proportion of participants with a negative methamphetamine use week‡, based on urine screens	Change in mean/median number of self-reported days of methamphetamine use	All other outcome measures‡‡
Bupropion vs Placebo
Elkashef 2008 (21,22) §	RCT	3	Baseline to 12			▲
1-session CBT vs self-help booklet Ɏ
Baker 2005 (5-7) §§	RCT	NA	Baseline to 26					▽
2-session CBT vs self-help booklet Ɏ
Baker 2005 (5-7) §§	RCT	NA	Baseline to 26					△
3-4 session CBT vs self-help booklet Ɏ
Baker 2005 (5-7) §§	RCT	NA	Baseline to 26					△
1-session CBT vs 2-session CBT Ɏ
Baker 2005 (5-7) §§	RCT	NA	Baseline to 26					▽
1-session CBT vs 3-4 session CBT Ɏ
Baker 2005 (5-7) §§	RCT	NA	Baseline to 26					▽
2-session CBT vs 3-4 session CBT Ɏ
Baker 2005 (5-7) §§	RCT	NA	Baseline to 26					▽
§ Data reported as subgroup analysis. Analysis includes participants with lower severity of depressive symptoms (score ≤12 on HAM-D)
§§ Data reported as subgroup analysis. Analysis includes participants with no comorbid depression at baseline (BDI-II <20)
‡A negative use week was defined as a week in which all available urine screens were negative for methamphetamine.
‡‡Results for less frequently reported methamphetamine use/abstinence outcome measures are consolidated in this column. The results (i.e., direction of effects) shown correspond to one or more outcome measures. Where results correspond to a single outcome measure or where results are consistent across multiple outcome measures, findings are reported as favours intervention (▲), favours comparison…
ɎParticipants were randomized to 4-session CBT, 2-session CBT, or control. However, primary analyses for some outcomes were based on the number of sessions actually attended (i.e., as-treated) resulting in the following comparison groups: 1 session CBT, 2 session CBT, 3-4 session CBT, control.

## Sheet: A16-A17 Relapse
LEGEND (among all Figures)
Abbreviations: RCT = Randomized controlled trial
Sample size: Large arrow ▲ >150; medium arrow ▲ 50-150; small arrow ▲ <50; unfilled arrow △ sample size unclear
Effect direction: upward arrow ▲= favours intervention (i.e., beneficial effect), downward arrow ▼= favours comparison (i.e., beneficial effect), sideways arrow ◄►= no difference
For harms or other negative outcomes (e.g., methamphetamine-positive urine samples, dropout) “favors intervention” would be interpreted as fewer/decrease of events with the
intervention when compared with the comparison group.
Figure A16. Relapse* (unrestricted sample of methamphetamine users)
Study	Study Design	# urine samples submitted weekly	Timepoint (wk)	Number (%) participants who relapsed following 4-week period of methamphetamine abstinence	Number (%) of participants who relapsed on illegal substances following a period of abstinence
Schedule 2 CM† vs Schedule 5 CM
Roll 2006 (45) §	RCT	3	12	▽
Schedule 3 CM vs Schedule 5 CM
Roll 2006 (45)	RCT	3	12	▽
Schedule 4 CM vs Schedule 5 CM
Roll 2006 (45)	RCT	3	12	▽
Schedule 2 CM vs Schedule 3 CM
Roll 2006 (45)	RCT	3	12	▽
Schedule 3 CM vs Schedule 4 CM
Roll 2006 (45)	RCT	3	12	△
Schedule 2 CM vs Schedule 4 CM
Roll 2006 (45)	RCT	3	12	◁▷
Inpatient residential rehabilitation (FAST model) vs Outpatient matrix model treatment
Perngparn 2011 (36)	Cohort	NR	43		△
*Among those previously achieving abstinence
§Approximately half as many participants receiving the Schedule 1 intervention achieved 4-weeks of abstinence compared to the other intervention groups. As such, the Schedule 1 intervention group was excluded from the relapse analysis.
†Schedule 2 = slowly escalating magnitude of reinforcement with large bonuses for blocks of abstinence and no resets for failure to abstain
Schedule 3 = high initial magnitude of reinforcement with slow escalation of voucher magnitude and no bonuses for continuous abstinence or resets for failure to abstain
Schedule 4 = high initial magnitude of reinforcement that decreased rapidly with moderate bonuses for blocks of abstinence and no resets for failure to abstain
Schedule 5 = low initial magnitude of reinforcement, with moderate escalation, moderate bonuses for continuous abstinence and resets in voucher magnitude for failure to abstain
Figure A17. Relapse* (participants with mental health comorbidities)
Study	Study Design	# urine samples submitted weekly	Timepoint (wk)	Number (%) participants who relapsed following methamphetamine abstinence	Number (%) of participants who relapsed on illegal substances following a period of abstinence
Paliperidone vs Placebo
Wang 2019 (61) Ɏ	RCT	1	12	▲
*Among those previously achieving abstinence. To be randomized in the study, all participants had to be abstinent 7 days after hospital discharge (after npatient detoxidixation).
Ɏ Participants had a history of methamphetamine-associated psychosis but without current psychotic symptoms.

## Sheet: A18-19 Meth&Other substance use
LEGEND (among all Figures)
Abbreviations: CBT = Cognitive Behavioural Therapy; CM = Contingency management; MI = Motivational Interviewing; NA = Not applicable; NR = Not reported; RCT = Randomized controlled trial
Sample size: Large arrow ▲ >150; medium arrow ▲ 50-150; small arrow ▲ <50; unfilled arrow △ sample size unclear
Effect direction: upward arrow ▲= favours intervention (i.e., beneficial effect), downward arrow ▼= favours comparison (i.e., beneficial effect), sideways arrow ◄►= no difference
For harms or other negative outcomes (e.g., methamphetamine-positive urine samples, dropout) “favors intervention” would be interpreted as fewer/decrease of events with the intevention
when compared with the comparison group.
Figure A18. Methamphetamine and other substance use/abstinence (unrestricted sample of methamphetamine users)
Study	Study Design	# urine samples submitted weekly	Timepoint (wk) for all outcomes unless otherwise stated	Longest period (days) of continuous abstinence*	Longest consecutive substance-negative samples (number of urine samples)*	Treatment Effectiveness Score (TES): Mean number of negative urine drug screens*	Proportion of participants abstinent throughout the entire trial (no urine samples positive)*	Number of days of self-reported substance use**,Ɏ	Mean quantity of stimulant use**,‡	Spending on substances ($/day)**,‡
Modafinil vs Placebo
Shearer 2009 (49,50)	RCT	NA	22					▲	▲	▲
CM + Treatment as usual vs Treatment as usual
Roll 2006 (46)	RCT	2 §	Baseline to 12	▲	▲	▲	▲
*Stimulant (cocaine, amphetamine, methamphetamine)
**Illicit psychostimulants [cocaine, methamphetamine or 3,4-methylenedioxymethamphetamine (MDMA)]
***Methamphetamine and other drug use
ɎUse in last 28 days measured using 28-day drug diary
‡Measured by the Opiate Treatment Index (OTI)
§Urine tests evaluated methamphetamine use along with other stimulants (amphetamine, cocaine) and alcohol. However, only 0.3% of tests were positive for cocaine or alcohol but not methamphetamine; therefore results were largely driven by methamphetamine use.
Figure A19. Change in methamphetamine and other substance use (unrestricted sample of methamphetamine users)
Study	Study Design	# urine samples submitted weekly	Timepoint (wk)	Change in proportion of negative urine samples*	Change in self-reported drug use (mean Addiction Severity Index drug score)**	Change in mean self-reported daily occasions of polydrug use***
CM + Treatment as usual vs Treatment as usual
Roll 2006 (46)	RCT	2 §	Baseline to 12	▲
		3 §§	12 to 26	▲
Intensive MI vs Standard MI
Polcin 2014 (37,38)	RCT	NA	Baseline to 26		▼
Matrix Model vs Treatment as usual
Rawson 2004 (39-41)	RCT	NA	Baseline to 26		Unclear
1-session CBT vs self-help booklet Ɏ
Baker 2005 (5-7)	RCT	NA	Baseline to 26 ¥			▽
2-session CBT vs self-help booklet Ɏ
Baker 2005 (5-7)	RCT	NA	Baseline to 26 ¥			△
3-4 session CBT vs self-help booklet Ɏ
Baker 2005 (5-7)	RCT	NA	Baseline to 26 ¥			△
1-session CBT vs 2-session CBT Ɏ
Baker 2005 (5-7)	RCT	NA	Baseline to 26 ¥			▽
1-session CBT vs 3-4 session CBT Ɏ
Baker 2005 (5-7)	RCT	NA	Baseline to 26 ¥			▽
2-session CBT vs 3-4 session CBT Ɏ
Baker 2005 (5-7)	RCT	NA	Baseline to 26 ¥			▽
Bupropion vs Placebo
Elkashef 2008 (21,22)	RCT	NA	Baseline to 12		Unclear
Modafinil 400 mg vs Placebo
Anderson 2012 (3)	RCT	NA	Baseline to 12		Unclear
Modafinil 200 mg vs Placebo
Anderson 2012 (3)	RCT	NA	Baseline to 12		Unclear
Modafinil 400 mg vs Modafinil 200 mg
Anderson 2012 (3)	RCT	NA	Baseline to 12		Unclear
Topiramate vs Placebo
Elkashef 2012 (19,20)	RCT	NA	Baseline to 13		Unclear
*Stimulant (cocaine, amphetamine, methamphetamine)
**The ASI measures use of various drugs including methamphetamine
***Eleven drug classes including methamphetamine; measured using the Drug Use Scale of the Opiate Treatment Index
§Urine tests evaluated methamphetamine use along with other stimulants (amphetamine, cocaine) and alcohol. However, only 0.3% of tests were positive for cocaine or alcohol but not methamphetamine; therefore results were largely driven by methamphetamine use.
§§Three urine samples total during post-treatment (not collected weekly)
ɎParticipants were randomized to 4-session CBT, 2-session CBT, or control. However, primary analyses for some outcomes were based on the number of sessions actually attended (i.e., as-treated) resulting in the following comparison groups: 1 session CBT, 2 session CBT, 3-4 session CBT, control.
¥A total of 153 participants were included in this analysis across the 4 'as-treated' groups. The number of participants in each of the CBT groups at the 6-month follow-up assessment is not reported.

## Sheet: A20-A21 Other substance use
LEGEND (among all Figures)
Abbreviations: ACT = Acceptance and Commitment Therapy; CBT = Cognitive Behavioural Therapy; CM = Contingency management; MI = Motivational interviewing; NA = Not applicable; NR = Not reported; RCT = Randomized controlled trial
Sample size: Large arrow ▲ >150; medium arrow ▲ 50-150; small arrow ▲ <50; unfilled arrow △ sample size unclear
Effect direction: upward arrow ▲= favours intervention (i.e., beneficial effect), downward arrow ▼= favours comparison (i.e., beneficial effect), sideways arrow ◄►= no difference
For harms or other negative outcomes (e.g., methamphetamine-positive urine samples, dropout) “favors intervention” would be interpreted as fewer/decrease of events with the intevention when compared with the comparison group.
Figure A20. Other substance use/abstinence, i.e., excluding methamphetamines (unrestricted sample of methamphetamine users)
Study	Study Design	# urine samples submitted weekly	Timepoint (wk)	Number (%) of participants with cocaine-positive urine sample	Number (%) of participants with opioid-positive urine sample	Number (or %) of participants self-reporting cannabinoid use	Number (or %) of participants self-reporting alcohol use
Methylphenidate vs Placebo
Ling 2014 (32)	RCT	2	14	▼	▼
Amphetamine type stimulant residential treatment program (conventional group therapy + 10 hours of group therapy focusing on stimulant use) vs Treatment as usual (conventional group therapy only)
Kamp 2019 (30, 65)	Cohort	NA	52			Unclear	Unclear
Figure A21. Change in other substance use, i.e., excluding methamphetamine (unrestricted sample of methamphetamine users)
Study	Study Design	# urine samples submitted weekly	Timepoint (wk) for all outcomes unless otherwise stated	Change in self-reported alcohol use (mean Addiction Severity Index Alcohol Score)	Change in self-reported alcohol use (mean Addiction Severity Index Drug Score)	Change in mean number of self-reported days of alcohol use	Change in mean number of self-reported days of marijuana use	Change in mean number of self-reported days of opium use	Change in mean number of self-reported days of sedative medications	Change in mean number of self-reported days of polysubstance use	Change in mean number of self-reported days of heroin use	Change in mean number of self-reported days of alcohol use at intoxification level	Change in proportion of marijuana-negative urine samples	Change in total substance use*	Change in proportion of participants with hair samples positive for at least one other substance
Intensive MI vs Standard MI
Polcin 2014 (37,38)	RCT	NA	Baseline to 26	▲
Matrix model vs Treatment as usual
Rawson 2004 (39-41)	RCT	NA	Baseline to 26	Unclear
CM + Treatment as usual vs Treatment as usual
Roll 2006 (46)	RCT	2 ‡	Baseline to 12										▲
ACT vs CBT
Smout 2010 (59)	RCT	NA	Baseline to 12 §											▼
			12 to 24 §§											▼
		NA	Baseline to 12 §§§												▼
			12 to 24 §§§§												▲
Bupropion vs Placebo
Elkashef 2008 (21,22)	RCT	NA	Baseline to 12	Unclear		Unclear	Unclear
Modafinil 400 mg vs Placebo
Anderson 2012 (3)	RCT	NA	Baseline to 12	Unclear
Modafinil 200 mg vs Placebo
Anderson 2012 (3)	RCT	NA	Baseline to 12	Unclear
Modafinil 400 mg vs Modafinil 200 mg
Anderson 2012 (3)	RCT	NA	Baseline to 12	Unclear
Topiramate vs Placebo
Elkashef 2012 (19,20)	RCT	NA	Baseline to 13	Unclear
Methylphenidate vs Placebo
Noroozi 2020 (68)	RCT	NA	Baseline to 12	◄►	◄►	▼	▼	▲	▲	▼	◄►	◄►
*Total substance use (excluding methamphetamine) defined as number of days used multiplied by the amount used on each day
‡ Urine tests evaluated methamphetamine use along with other stimulants (amphetamine, cocaine) and alcohol. However, only 0.3% of tests were positive for cocaine or alcohol but not methamphetamine; therefore results were largely driven by methamphetamine use.
§ 104 participants (51 ACT, 53 CBT) contributed data at baseline but only 31 provided 12 week follow-up data).
§§ 31 participants (14 ACT, 17 CBT) contributed data at week 12 but only 25 provided 24 week follow-up data).
§§§ 104 participants (51 ACT, 53 CBT) contributed data at baseline but only 26 provided 12 week follow-up data).
§§§§ 26 participants (12 ACT, 14 CBT) contributed data at 12 weeks but only 19 provided 24 week follow-up data).

## Sheet: A22-A23 Risk behaviours
LEGEND (among all Figures)
Abbreviations: ACASI = Audio-computer assisted self-interview; BQA = Behavioral Questionnaire-Amphetamine; CBT = Cognitive Behavioural Therapy; CM = Contingency management; NA = Not applicable; NR = Not reported; RCT = Randomized controlled trial
Sample size: Large arrow ▲ >150; medium arrow ▲ 50-150; small arrow ▲ <50; unfilled arrow △ sample size unclear
Effect direction: upward arrow ▲= favours intervention (i.e., beneficial effect), downward arrow ▼= favours comparison (i.e., beneficial effect), sideways arrow ◄►= no difference
For harms or other negative outcomes (e.g., methamphetamine-positive urine samples, dropout) “favors intervention” would be interpreted as fewer/decrease of events with the intevention when compared with the comparison group.
Figure A22. Risk Behaviour (gbMSM)
Study	Study Design	Method of outcome ascertainment	Timepoint (wk)	Change in number of male sexual partners †	Change in episodes of anal intercourse with serodiscordant partners †	Change in episodes of unprotected anal intercourse with serodiscordant partners †	Change in episodes of unprotected anal intercourse with non-primary partner †	Change in the number of episodes of unprotected anal intercourse with 'other' partners †	Change in the number of episodes of intercourse/number of male partners while on methamphetamine/with whom methamphetamine was used †
Interactive text-messaging conversations with Peer Health Educator + Gay-specific text messages transmitted by automation + Weekly self-monitoring text-based assessments vs Weekly self-monitoring text-based assessments
Reback 2019 (42) Ɏ	RCT	BQA via ACASI	Baseline to 39					▲ g	▼ k
								▼ h
								▼ i
								▲ j
Gay-specific text messages transmitted by automation + Weekly self-monitoring text-based assessments vs Weekly self-monitoring text-based assessments
Reback 2019 (42) Ɏ	RCT	BQA via ACASI	Baseline to 39					▲ g	▲ k
								▲ h
								▲ i
								▲ j
Counselling + Mobile app-based ecological momentary assessments (EMA) + Web-based visualization dashboard vs Matched historical control group
Reback 2018 (43) Ɏ	RCT*	BQA	Baseline to 12	▲			▲ d
Mobile app-based ecological momentary assessments (EMA) + Web-based dashboard vs Matched historical control group
Reback 2018 (43) Ɏ	RCT*	BQA	Baseline to 12	▼			▲ d
Gay-specific CBT vs Gay social support therapy
Shoptaw 2008 (55) Ɏ	RCT	BQA	Baseline to 52	Unclear			Unclear, e
							Unclear, f
Voucher-based reinforcement CM vs CBT
Shoptaw 2005 (56-58) Ɏ	RCT	BQA	Baseline to 52	Unclear			Unclear, e
							Unclear, f
CBT + Voucher-based reinforcement CM vs CBT
Shoptaw 2005 (56-58) Ɏ	RCT	BQA	Baseline to 52	Unclear			Unclear, e
							Unclear, f
Gay and bisexual men-specific CBT vs CBT
Shoptaw 2005 (56-58) Ɏ	RCT	BQA	Baseline to 52	Unclear			Unclear, e
							Unclear, f
Bupropion vs Placebo
Das 2010 (18) Ɏ	RCT	ACASI	Baseline to 12	Unclear		Unclear, a			Unclear, l
						Unclear, b
						Unclear, c
Mirtazapine vs Placebo
Coffin 2020 (15) ¥	RCT	ACASI	Baseline to 12	◄►	▼	◄► a			▼ l
			13 to 24	▲	▲	▲ a			▲ l
			25 to 36	▲	▲	▼ a			▼ l
			Baseline to 12			▼ b
			13 to 24			▲ b
			25 to 36			▼ b
			Baseline to 12			▲ c
			13 to 24			▲ c
			25 to 36			▲ c
Colfax 2011 (17) Ɏ	RCT	ACASI	Baseline to 12	▲	▲	▲ a			▲ l
						▲ b
						▲ c
Naltrexone vs Placebo
Coffin 2018 (14) ¥	RCT	ACASI	Baseline to 12	▲	▼	▼ a			▲ l
						▲ b
						▼ c
† Self-reported sexual activity within past 4 weeks
Ɏ Cisgender (for some studies, this was assumed); ¥ Cisgender and transgender
*Participants were randomized to one of two intervention groups. The study also included a third group of matched historical controls.
a Episodes of unprotected receptive or insertive anal intercourse with serodiscordant partner. Serodiscordant partner is defined as an individual with HIV who has sex with a partner who does not have HIV or whose HIV status is unknown, or an individual without HIV who has sex with a partner who is HIV positive or had an unknown HIV status.
b Episodes of unprotected insertive anal intercourse with serodiscordant partner
c Episodes of unprotected receptive anal intercourse with serodiscordant partner
d Episodes of unprotected receptive or insertive anal intercourse with non-primary partner
e Episodes of unprotected insertive anal intercourse with non-primary partner
f Episodes of unprotected receptive anal intercourse with non-primary partner
g With main partner in last 30 days. "A main partner was defined as a person with whom the participant had a relationship where they felt committed to above anyone else and with whom they have had sex."
h With casual partner in last 30 days. "A casual partner was defined as a person that the participant knew, with whom they had sex, but did not consider their main partner."
i With exchange partner in last 30 days. "An exchange partner was defined as someone the participant had sex with in exchange for something the participant needed such as money, drugs, shelter, or food."
j With anonymous partner in last 30 days. "An anonymous partner was defined as someone the participant had sex with, but who they did not know before the sexual encounter and might not know their name."
k Change in the number of episodes of sex while on methamphetamine
l Change in number of male partners with whom methamphetamine was used
Figure A23. Risk Behaviour (unrestricted sample of methamphetamine users)
Study	Study Design	Method of outcome ascertainment	Timepoint (wk)	Change in number of sexual partners †	Change in number of episodes of anal and/or vaginal intercourse with serodiscordant partners †	Change in number of episodes of unprotected anal and/or vaginal intercourse with sero-discordant partners †	Change in number of partners with whom methamphetamine was used †	Change in injecting risk-taking behaviour	Change in sexual risk-taking behaviour	Change in risk taking
1-session CBT vs Self-help booklet ‡
Baker 2005 (5-7)	RCT	HRBS	Baseline to 26					Unclear	Unclear
2-session CBT vs Self-help booklet ‡
Baker 2005 (5-7)	RCT	HRBS	Baseline to 26					Unclear	Unclear
3-4 session CBT vs Self-help booklet ‡
Baker 2005 (5-7)	RCT	HRBS	Baseline to 26					Unclear	Unclear
1-session CBT vs 2-session CBT ‡
Baker 2005 (5-7)	RCT	HRBS	Baseline to 26					Unclear	Unclear
1-session CBT vs 3-4 session CBT ‡
Baker 2005 (5-7)	RCT	HRBS	Baseline to 26					Unclear	Unclear
2-session CBT vs 3-4 session CBT ‡
Baker 2005 (5-7)	RCT	HRBS	Baseline to 26					Unclear	Unclear
Matrix model vs Treatment as usual
Rawson 2004 (39-41)	RCT	TCU	Baseline to EOT*					Unclear	Unclear
Inpatient residential rehabilitation treatment (FAST model) vs Outpatient matrix model treatment
Perngparn 2011 (36)	Cohort	TCU	6.5 to 13							▽
Aripiprazole vs Placebo
Coffin 2013 (16)	RCT	ACASI	Baseline to 12	▲	▲	▲ a	▲
						▲ b
						▲ c
Bupropion vs Placebo
Elkashef 2008 (21,22)	RCT	HRBS	Baseline to 12					Unclear	Unclear
Modafinil 200 mg vs Placebo
Anderson 2012 (3)	RCT	HRBS	Baseline to 12/13					Unclear	Unclear
Modafinil 400 mg vs Placebo
Anderson 2012 (3)	RCT	HRBS	Baseline to 12/13					Unclear	Unclear
Modafinil 200 mg vs Modafinil 400 mg
Anderson 2012 (3)	RCT	HRBS	Baseline to 12/13					Unclear	Unclear
Topiramate vs Placebo
Elkashef 2012 (19,20)	RCT	HRBS	Baseline to 13							Unclear, g
Methylphenidate vs Placebo
Noroozi 2020 (68)	RCT	HIV-related HRBQ	Baseline to 12					◄►	▼ d
									▼ e
		NA							▲ f
Abbreviations: EOT = End of Treatment; HRBS = HIV Risk Behaviour Scale; HIV-related HRBQ = HIV-related High Risk Behaviours Questionnaire; TCU = Texas Christian University treatment process model/Texas Christian University AIDS Risk Assessment
† Self-reported sexual activity within past 4 weeks
‡ Participants were randomized to 4-session CBT, 2-session CBT, or control. However, primary analyses for some outcomes were based on the number of sessions actually attended (i.e., as-treated) resulting in the following comparison groups: 1 session CBT, 2 session CBT, 3-4 session CBT, control.
* Treatment was 16 weeks for matrix model and varied from 8-16 weeks for treatment as usual group.
a Episodes of unprotected receptive or insertive anal and/or vaginal intercourse with serodiscordant partner. Serodiscordant partner is defined as an individual with HIV who has sex with a partner who does not have HIV or whose HIV status is unknown, or an individual without HIV who has sex with a partner who is HIV positive or had an unknown HIV status.
b Episodes of unprotected insertive anal and/or vaginal intercourse with serodiscordant partner
c Episodes of unprotected receptive anal and/or vaginal intercourse with serodiscordant partner
d Episodes of sexual intercourse
e Episodes of sexual intercourse without a condom
f Percentage of participants who reported not using condoms in the last episode of sexual intercourse.
g Change in HIV risk taking behaviour

## Sheet: A24-A28 Mental health
LEGEND (among all Figures)
Abbreviations: ACT = Acceptance and Commitment Therapy; AISRS = Adult ADHD Investigator Symptom Rating Scale; ASI-L-P = Addiction Severity Index-Lite Psychiatric Scale; BDI = Beck Depression Inventory; BPRS = Brief Psychiatric Rating Scale; CBT = Cognitive Behavioural Therapy; CES-D = Center for Epidemiologic Studies Depression Scale; CM = Contingency management; GHQ-12 = General Health Questionn…
Sample size: Large arrow ▲ >150; medium arrow ▲ 50-150; small arrow ▲ <50; unfilled arrow △ sample size unclear
Effect direction: upward arrow ▲= favours intervention (i.e., beneficial effect), downward arrow ▼= favours comparison (i.e., beneficial effect), sideways arrow ◄►= no difference
For harms or other negative outcomes (e.g., methamphetamine-positive urine samples, dropout) “favors intervention” would be interpreted as fewer/decrease of events with the intevention when compared with the comparison group.
Figure A24. Mental health outcomes (unrestricted sample of methamphetamine users)
Study	Study Design	Timepoint (wk)	Instrument for outcome ascertainment	Change in depressive symptoms, mean score	Change in mean number of days experiencing depression in past 30 days	Number participants (%) experiencing depression/ depressed mood, reported as Averse Events	Anxiety	Suicidal behaviours, reported as Adverse Events	Other mental health outcomes
ACT vs CBT
Smout 2010 (59)	RCT	Baseline to 12 §	BDI-II	▲
		12 to 24 §§		▼
		Baseline to 12 §	SF-12						▲ h
		12 to 24 §§							▼ h
Intensive motivational interviewing vs Standard motivational interviewing
Polcin 2014 (37,38)	RCT	Baseline to 26	ASI-L-P		▲		▼ a		▲ i
									▲ j
1-session CBT vs self-help booklet Ɏ
Baker 2005 (5-7)	RCT	Baseline to 26	BDI-II	Unclear
2-session CBT vs self-help booklet Ɏ
Baker 2005 (5-7)	RCT	Baseline to 26	BDI-II	Unclear
3-4-session CBT vs self-help booklet Ɏ
Baker 2005 (5-7)	RCT	Baseline to 26	BDI-II	Unclear
1-session CBT vs 2-session CBT Ɏ
Baker 2005 (5-7)	RCT	Baseline to 26	BDI-II	Unclear
1-session CBT vs 3-4 session CBT Ɏ
Baker 2005 (5-7)	RCT	Baseline to 26	BDI-II	Unclear
2-session CBT vs 3-4 session CBT Ɏ
Baker 2005 (5-7)	RCT	Baseline to 26	BDI-II	Unclear
Educational intervention vs Treatment as usual
Ghasemi 2014 (25)	RCT	12	SF-36						▲ k
			PHCS						▲ l
Aripiprazole vs Placebo
Coffin 2013 (16)	RCT	Baseline to 12	CES-D	▼
Baclofen vs Placebo
Heinzerling 2006 (27)	RCT	Baseline to 16	BDI	▲
Baclofen vs Gabapentin
Heinzerling 2006 (27)	RCT	Baseline to 16	BDI	Unclear
Gabapentin vs Placebo
Heinzerling 2006 (27)	RCT	Baseline to 16	BDI	Unclear
Bupropion vs Placebo
Elkashef 2008 (21,22)	RCT	Baseline to 12	HAM-D	Unclear
Heinzerling 2014 (28)	RCT	16	NA					◄► d
Shoptaw 2008 (51,52)	RCT	Baseline to 12	BDI	◄►
		12	NA					▲ e
Dexamphetamine vs Placebo
Longo 2009 (34)	RCT	26	NA						◄► m
Ibudilast vs Placebo
Heinzerling 2020 (26)	RCT	16	NA			▲		▼ f
Imipramine HCl 150mg vs Imipramine HCl 10mg
Galloway 1996 (24)	RCT	Baseline to 26	BDI	▼
Modafinil 200 mg vs Placebo
Anderson 2012 (3)	RCT	Baseline to 12	AISRS						Unclear, n
									Unclear, o
Shearer 2009 (49,50)	RCT	22	NA				▼ b		▼ p
Modafinil 400 mg vs Placebo
Anderson 2012 (3)	RCT	Baseline to 12	AISRS						Unclear, n
									Unclear, o
Heinzerling 2010 (29)	RCT	Baseline to 12	BDI-II	▲
		16	NA						▲ q
Modafinil 400 mg vs Modafinil 200 mg
Anderson 2012 (3)	RCT	Baseline to 12	AISRS						Unclear, n
									Unclear, o
Modafinil (400 mg and 200 mg groups) vs Placebo
Anderson 2012 (3)	RCT	12	NA			▼	▼ b		▼ r
Modafinil vs CBT
Fard 2020 (64)	RCT	Baseline to 12	GHQ						▲ h
Methylphenidate vs Placebo
Noroozi 2020 (68)	RCT	Baseline to 12	BDI-II	◄►				◄► f	◄► m
Matrix model vs Methylphenidate
Aryan 2020 (63)	RCT	Baseline to 12	GHQ-12						▲ h
Matrix model vs No treatment
Aryan 2020 (63)	RCT	Baseline to 12	GHQ-12						▲ h
Matrix model vs Matrix model + Methylphenidate
Aryan 2020 (63)	RCT	Baseline to 12	GHQ-12						▼ h
Methylphenidate vs Matrix model + Methylphenidate
Aryan 2020 (63)	RCT	Baseline to 12	GHQ-12						▼ h
Methylphenidate vs No treatment
Aryan 2020 (63)	RCT	Baseline to 12	GHQ-12						▼ h
Matrix model + Methylphenidate vs No treatment
Aryan 2020 (63)	RCT	Baseline to 12	GHQ-12						▲ h
PROMETA protocol (flumazenil + gabapentin) vs Placebo
Ling 2012 (33)	RCT	15.4	NA			▲	▲ b		▼ s
Riluzole vs Placebo
Farahzadi 2019 (23)	RCT	Baseline to 12	HAM-D	▲
Sertraline vs Placebo
Shoptaw 2006 (53,54)	RCT	Baseline to 14	BDI	Unclear
Sertraline vs Placebo + CM
Shoptaw 2006 (53,54)	RCT	Baseline to 14	BDI	Unclear
Sertraline + CM vs Sertraline
Shoptaw 2006 (53,54)	RCT	Baseline to 14	BDI	Unclear
Sertraline + CM vs Placebo
Shoptaw 2006 (53,54)	RCT	Baseline to 14	BDI	Unclear
Sertraline + CM vs Placebo + CM
Shoptaw 2006 (53,54)	RCT	Baseline to 14	BDI	Unclear
Placebo + CM vs Placebo
Shoptaw 2006 (53,54)	RCT	Baseline to 14	BDI	Unclear
Sertraline arms combined vs Placebo arms combined
Shoptaw 2006 (53,54)	RCT	14	NA			▲	▲ b
Topiramate vs Placebo
Elkashef 2012 (19,20)	RCT	Baseline to 13	MADRS	Unclear
Varenicline vs Placebo
Briones 2018 (8)	RCT	13	NA					▲ g
N-acetylcysteine vs Placebo
McKetin 2021 (67)	RCT	Baseline to 12	BPRS	▲					▼ x
									▲ y
									▲ z
			NA						▼ r
Inpatient residential rehabilitation treatment (FAST model) vs Outpatient matrix model treatment
Perngparn 2011 (36)	Cohort	6.5 to 13	TCU	▽			▽ c		▽ t
									▽ u
Amphetamine type stimulant residential treatment program (conventional group therapy + 10 hours of group therapy focusing on stimulant use) vs Treatment as usual (conventional group therapy only)
Kamp 2019 (30, 65)	Cohort	Baseline to ~24 weeks	BDI	▼
			HAM-D	▼
			SC-90R						▼ v
		Baseline to 52	BDI-II	Unclear
Community-based residential rehabilitation vs No treatment
Ciketic 2013 (11-13)	Cohort	Baseline to 12	SF-12						▲ w
		Baseline to 52							▲ w
Community-based detoxification (inpatient or outpatient) vs No treatment
Ciketic 2013 (11-13)	Cohort	Baseline to 12	SF-12						▲ w
		Baseline to 52							▲ w
Outpatient counselling vs No treatment
Ciketic 2013 (11-13)	Cohort	Baseline to 12	SF-12						▲ w
		Baseline to 52							▲ w
Community-based residential rehabilitation vs Community-based detoxification (inpatient or outpatient)
Ciketic 2013 (11-13)	Cohort	Baseline to 12	SF-12						▲ w
		Baseline to 52							▲ w
Community-based residential rehabilitation vs Outpatient counselling
Ciketic 2013 (11-13)	Cohort	Baseline to 12	SF-12						▲ w
		Baseline to 52							▲ w
Community-based detoxification (inpatient or outpatient) vs Outpatient counselling
Ciketic 2013 (11-13)	Cohort	Baseline to 12	SF-12						◄► w
		Baseline to 52							▼ w
Blended imaginal desensitisation plus motivational interviewing vs Treatment as usual
Sorsdahl 2021 (69)	RCT	Baseline to 12	HAM-A				▲ c
			HAM-D	▲
§ 104 participants (51 ACT, 53 CBT) contributed data at baseline but only 31 provided 12 week follow-up data.
§§ 31 participants (14 ACT, 17 CBT) contributed data at week 12 but only 25 provided 24 week follow-up data.
ɎParticipants were randomized to 4-session CBT, 2-session CBT, or control. However, primary analyses for some outcomes were based on the number of sessions actually attended (i.e., as-treated) resulting in the following comparison groups: 1 session CBT, 2 session CBT, 3-4 session CBT, control.
a Change from baseline in mean number of days experiencing anxiety in past 30 days
b Number participants (%) experiencing anxiety, reported as AE
c Change in anxiety, mean score
d Psychiatric hospitalization for suicidal ideation
e Hospitalization due to depressive symptoms and suicidal ideation
f Suicide attempt
g Suicidal ideation
h Change in general mental health, mean score
i Change from baseline in mean ASI Psychiatric Status Score (problem severity assessed for past 30 days)
j Change from baseline in mean number of days experiencing any psychiatric problem in past 30 days
k Quality of life: Change in health-related quality of life, mean score
l Self-efficacy: Change in perceived self-efficacy, mean score
m Psychosis: Occurence of psychiatric symptoms, reported as AE
n Change in Attention Deficit Hyperactivity Disorder (ADHD) symptoms, mean score
o Proportion of participants who improved (decreased their score) on the Adult ADHD Investigator Symptom Rating Scale (AIRS) by a threshold of 30% or more
p Thought disorder, reported as AE
q Psychosis: Psychiatric hospitalization for acute methamphetamine-induced psychosis
r Psychiatric disorders, reported as AE
s Panic attacks, reported as AE
t Change in self-esteem, mean score
u Self-efficacy: Change in self-efficacy, mean score
v Change in psychiatric symptoms, mean score
w Quality of life: Change in health-related quality of life (HQRL), mean score
x Change in psychotic symptoms
y Change in suicidality
z Change in hostility
Figure A25. Mental health outcomes (gbMSM)
Study	Study Design	Timepoint (wk)	Instrument for outcome ascertainment	Change in depressive symptoms, mean score	Suicidal behaviours	Paranoia
Voucher-based reinforcement CM vs CBT
Shoptaw 2005 (56-58) Ɏ	RCT	Baseline to 52	BDI	▲
Gay and bisexual men-specific CBT vs CBT
Shoptaw 2005 (56-58) Ɏ	RCT	Baseline to 52	BDI	▲
CBT + Voucher-based rewards CM vs CBT
Shoptaw 2005 (56-58) Ɏ	RCT	Baseline to 52	BDI	▲
Voucher-based reinforcement CM vs Gay and bisexual men-specific CBT
Shoptaw 2005 (56-58) Ɏ	RCT	Baseline to 52	BDI	▲
Voucher-based rewards CM vs CBT + Voucher-based rewards CM
Shoptaw 2005 (56-58) Ɏ	RCT	Baseline to 52	BDI	▼
CBT + Voucher-based rewards CM vs Gay and bisexual men-specific CBT
Shoptaw 2005 (56-58) Ɏ	RCT	Baseline to 52	BDI	▲
Mirtazapine vs Placebo
Coffin 2020 (15) ¥	RCT	Baseline to 12	CES-D	▲
		13 to 24		▲
		25 to 36		▲
Colfax 2011 (17) Ɏ	RCT	Baseline to 12	CES-D	▼		▼ b
Naltrexone vs Placebo
Coffin 2018 (14) ¥	RCT	Baseline to 12	CES-D	▲
		12			▼ a
Ɏ Cisgender (for some studies, this was assumed); ¥ Cisgender and transgender
a Suicidal and self-injurious behaviour
b Methamphetamine-induced paranoia
Figure A26. Mental health outcomes (participants with mental health comorbidities)
Study	Study Design	Timepoint (wk)	Instrument for outcome ascertainment	Change in depressive symptoms, mean score	Suicidal behaviours	Psychosis
1-session CBT vs self-help booklet Ɏ
Baker 2005 (5-7) §	RCT	Baseline to 26 †	BDI-II	▽
2-session CBT vs self-help booklet Ɏ
Baker 2005 (5-7) §	RCT	Baseline to 26 †	BDI-II	△
3-4-session CBT vs self-help booklet Ɏ
Baker 2005 (5-7) §	RCT	Baseline to 26 †	BDI-II	△
1-session CBT vs 2-session CBT Ɏ
Baker 2005 (5-7) §	RCT	Baseline to 26 †	BDI-II	▽
1-session CBT vs 3-4 session CBT Ɏ
Baker 2005 (5-7) §	RCT	Baseline to 26 †	BDI-II	▽
2-session CBT vs 3-4 session CBT Ɏ
Baker 2005 (5-7) §	RCT	Baseline to 26 †	BDI-II	△
Citicoline vs Placebo
Brown 2012 (9) §§	RCT	Baseline to 12	IDS-C	▲
Paliperidone vs Placebo
Wang 2019 (61) §§§	RCT	Baseline to 12	PANSS			▲ b
		Baseline to 12	CGI-S			▲ b
		12	PANSS ‡		◄► a	▲ c
Ɏ Participants were randomized to 4-session CBT, 2-session CBT, or control. However, primary analyses for some outcomes were based on the number of sessions actually attended (i.e., as-treated) resulting in the following comparison groups: 1 session CBT, 2 session CBT, 3-4 session CBT, control.
† Total of 135 participants had comorbid depression in the study; however, the number of participants per study group with comorbid depression not reported.
§ Data reported as subgroup analysis. Analysis includes participants with comorbid depression at baseline (BDI-II score ≥20).
§§ The study included participants with bipolar depression or major depressive disorder.
§§§ Participants had a history of methamphetamine-associated psychosis but without current psychotic symptoms.
‡ Psychotic symptom reoccurrence was defined according to one or more of four criteria including 25% increase in PANSS total score among participants who scored >40 at randomization
a Suicide attempts, reported as AE
b Change in severity of psychosis, mean score
c Reocurrence of psychotic symptoms
Figure A27. Mental health outcomes (participants with heavy baseline methamphetamine use)
Study	Study Design	Timepoint (wk)	Instrument for outcome ascertainment	Change in depressive symptoms, mean score	Number participants (%) experiencing depression/depressed mood, reported as Adverse Events	Number participants (%) experiencing anxiety, reported as Adverse Events
Bupropion vs Placebo
Elkashef 2008 (21,22) §	RCT	Baseline to 12	HAM-D	Unclear
Shoptaw 2008 (51,52) §§	RCT	Baseline to 12	BDI	▲
Modafinil 400 mg vs Placebo
Heinzerling 2010 (29) §	RCT	Baseline to 12	BDI-II	▲
Naltrexone + Bupropion vs Placebo
Trivedi 2021 (60) *	Sq P RCT	Stage 1: Baseline to 6; Stage 2: 7 to 12 †	PHQ-9	▲
		Stage 1: Baseline to 6	NA		◄►	▼
		Stage 2: 7 to 12	NA		◄►	◄►
*Study restricted inclusion to participants with high baseline methamphetamine use defined as use on ≥18 days of last 30 days.
§ Data reported as subgroup analysis. Heavy baseline use defined as use on >18 days of past 30 days.
§§ Data reported as subgroup analysis. Heavy baseline use defined as three or more methamphetamine-positive urine drug screens during lead-in.
† The study was conducted in two stages with results reported separately at each stage. Results were combined across the two trial stages using the weighted average.
Figure A28. Mental health outcomes (participants with light baseline methamphetamine use)
Study	Study Design	Timepoint (wk)	Instrument for outcome ascertainment	Change in depressive symptoms, mean score
Bupropion vs Placebo
Elkashef 2008 (21,22) §	RCT	Baseline to 12	HAM-D	Unclear
Shoptaw 2008 (51,52) §§	RCT	Baseline to 12	BDI	▲
Modafinil 400 mg vs Placebo
Heinzerling 2010 (29) §	RCT	Baseline to 12	BDI-II	▲
§ Data reported as subgroup analysis. Light baseline use defined as use on ≤18 days of past 30 days.
§§ Data reported as subgroup analysis. Light baseline use defined as 0-2 methamphetamine-positive urine drug screens during lead-in.

## Sheet: A29-A32 Harms
LEGEND (among all Figures)
Abbreviations: ACT = Acceptance and Commitment Therapy; CBT = Cognitive Behavioural Therapy; NR = Not reported; RCT = Randomized controlled trial
Sample size: Large arrow ▲ >150; medium arrow ▲ 50-150; small arrow ▲ <50; unfilled arrow △ sample size unclear
Effect direction: upward arrow ▲= favours intervention (i.e., beneficial effect), downward arrow ▼= favours comparison (i.e., beneficial effect), sideways arrow ◄►= no difference
For harms or other negative outcomes (e.g., methamphetamine-positive urine samples, dropout) “favors intervention” would be interpreted as fewer/decrease of events with the intevention
when compared with the comparison group.
Figure A29. Harms (unrestricted sample of methamphetamine users)
Study	Study Design	Timepoint (wk)	Adverse events (# participants experiencing event)	Adverse events (# events)	Study withdrawal/dropout due to adverse events
ACT vs CBT
Smout 2010 (59)	RCT	24	◄►
Aripiprazole vs Placebo
Coffin 2013 (16)	RCT	12	Unclear
Baclofen vs Placebo
Heinzerling 2006 (27)	RCT	16			▼ a
Baclofen vs Gabapentin
Heinzerling 2006 (27)	RCT	16			▼ a
Gabapentin vs Placebo
Heinzerling 2006 (27)	RCT	16			◄► a
Buprenorphine vs Placebo
Salehi 2015 (48)	RCT	12		▼
		16 to 20		▼
		22 to 28		◄►
Bupropion vs Placebo
Heinzerling 2014 (28)	RCT	16	▼
Shoptaw 2008 (51,52)	RCT	12			◄► a
Dexamphetamine vs Placebo
Longo 2009 (34)	RCT	26		▲	▲ a
Ibudilast vs Placebo
Heinzerling 2020 (26)	RCT	16	▼
Imipramine HCl (150mg) vs Imipramine HCl (10mg)
Galloway 1996 (24)	RCT	26	Unclear
Methylphenidate vs Placebo
Ling 2014 (32)	RCT	14		▲
Modafinil 200 mg vs Placebo
Shearer 2009 (49,50)	RCT	22			▲ a
Modafinil 400 mg vs Placebo
Heinzerling 2010 (29)	RCT	16		▼
PROMETA protocol (flumazenil + gabapentin) vs Placebo
Ling 2012 (33)	RCT	15.4		▲
Topiramate vs Placebo
Elkashef 2012 (19,20)	RCT	13	▼		◄► b
Varenicline vs Placebo
Briones 2018 (8)	RCT	13	▼
a Withdrawal/dropout from study due to side effects/adverse events
b Proportion of participants that dropped out of the study due to side effects or toxicity related to study medication.
Figure A30. Harms (gbMSM)
Study	Study Design	Timepoint (wk)	Adverse events (# events)	Adverse events - other*	Mortality	Sexually transmitted infections
Bupropion vs Placebo
Das 2010 (18) Ɏ	RCT	12	Unclear			▽ b
Naltrexone vs Placebo
Coffin 2018 (14) ¥	RCT	12		Unclear
Mirtazapine vs Placebo
Colfax 2011 (17) Ɏ	RCT	12		Unclear
Coffin 2020 (15) ¥	RCT	36			▼ a
*unclear whether reported data pertains to # participants experiencing adverse event or # of adverse events (where more than one adverse event can occur in a given participant)
Ɏ Cisgender (for some studies, this was assumed); ¥ Cisgender and transgender
a One participant in the mirtazapine arm died by unintentional opioid overdose
b One participant in the bupropion arm was diagnosed with HIV and rectal gonorrhea
Figure A31. Harms (High baseline methamphetamine use: ≥ 18 days of last 30)
Study	Study Design	Timepoint (wk)	Adverse events (# participants experiencing event)
Naltrexone + Bupropion vs Placebo
Trivedi 2021 (60)	Sq P RCT	Baseline to 6	▼
		7 t o 12	▼
Abbreviations: Sq P RCT = Sequential Parallel Comparison Design RCT
Figure A32. Harms (participants with mental health comorbidities)
Study	Study Design	Timepoint (wk)	Mortality	Study withdrawal/dropout due to adverse events
Citicoline vs Placebo
Brown 2012 (9) §	RCT	12		△ b
Paliperidone vs Placebo
Wang 2019 (61) §§	RCT	12	◄► a	▼ b
				▲ c
§ The study included participants with bipolar depression or major depressive disorder.
§§ Participants had a history of methamphetamine-associated psychosis but without current psychotic symptoms.
a No deaths occurred in study
b Withdrawal/dropout from study due to side effects/adverse events
c Withdrawl from the trial due to psychotic recurrence after methamphetamine relapse

[truncated: 1 more sheets: A33-A37 Retention]
